# Supplementary material for: Proteomic Study of Response to Copper, Cadmium, and Chrome Ion Stress in Yarrowia lipolytica Strains Isolated from Andean Mine Tailings in Peru
Source: Microorganisms. 2022 Oct 11;10(10):2002. doi: 10.3390/microorganisms10102002 (PMC9611812; doi:10.3390/microorganisms10102002)
Supplement: Supplementary file 1 [file microorganisms-10-02002-s001.zip › Supplementary Table S1.xlsx]

## Sheet: Table S1
Supplementary Table S1: Growth pattern of Yarrowia lipolytica strains isolated
Strain	ID Genbank	Lake	Metals	Heavy metals (mg/L)
				50	100	150	200	250	300	350	400
AMJ3	MH656399	Junín	Cd+2	+	+	-	-	-	-	-	-
			Cu+2	++++	+++	+++	+++	+++	-	-	-
			Cr+6	+	-	-	-	-	-	-	-
			Hg+2	+	-	-	-	-	-	-	-
IM	MG018377	Junín	Cd+2	+	-	-	-	-	-	-	-
			Cu+2	+++	+++	+++	++	++	-	-	-
			Cr+6	+	-	-	-	-	-	-	-
			Hg+2	-	-	-	-	-	-	-	-
AMJ5	MH656374	Junín	Cd+2	+++	+++	++	-	-	-	-	-
			Cu+2	+++	-	-	-	-	-	-	-
			Cr+6	+	-	-	-	-	-	-	-
			Hg+2	-	-	-	-	-	-	-	-
4RYP2	MH656395	Yanamate	Cd+2	+++	++	+	-	-	-	-	-
			Cu+2	+++	+++	+++	+++	+++	+	-	-
			Cr+6	+	-	-	-	-	-	-	-
			Hg+2	-	-	-	-	-	-	-	-
AMJ6	MH656398	Junín	Cd+2	+++	+++	+	-	-	-	-	-
			Cu+2	+++	+++	+++	+++	+++	+++	++	+
			Cr+6	+	+	-	-	-	-	-	-
			Hg+2	+	-	-	-	-	-	-	-
8JS	MG018378	Junín	Cd+2	+++	-	-	-	-	-	-	-
			Cu+2	+++	+++	-	-	-	-	-	-
			Cr+6	-	-	-	-	-	-	-	-
			Hg+2	-	-	-	-	-	-	-	-
2LCL2	MG018361	Junín	Cd+2	++	+	+	-	-	-	-	-
			Cu+2	++	+	-	-	-	-	-	-
			Cr+6	+	-	-	-	-	-	-	-
			Hg+2	-	-	-	-	-	-	-	-
LT81	MG018364	Junín	Cd+2	++	+	+	-	-	-	-	-
			Cu+2	+++	++	+	-	-	-	-	-
			Cr+6	-	-	-	-	-	-	-	-
			Hg+2	-	-	-	-	-	-	-	-
2LJJ5	MH656362	Junín	Cd+2	+++	++	+	+	-	-	-	-
			Cu+2	++	+	+	-	-	-	-	-
			Cr+6	-	-	-	-	-	-	-	-
			Hg+2	-	-	-	-	-	-	-	-
growth not detected (-); less growth(+); moderate growth(++); high growth(+++ /++++)
