# Supplementary material for: Proteomic Study of Response to Copper, Cadmium, and Chrome Ion Stress in Yarrowia lipolytica Strains Isolated from Andean Mine Tailings in Peru
Source: Microorganisms. 2022 Oct 11;10(10):2002. doi: 10.3390/microorganisms10102002 (PMC9611812; doi:10.3390/microorganisms10102002)
Supplement: Supplementary file 1 [file microorganisms-10-02002-s001.zip › Supplementary Table S2.xlsx]

## Sheet: Table S2
Suplementary Table S2: Relative quantification of changes in protein abundance in Yarrowia lipolytica treated with chromium ions.
ID	Protein / putative protein names	Number of Peptides	Q-value	Regulation	Media log2 Cromo/Control	% Coverage	Oxidative Stress Response	Oxide Reduction Activity	Protein metabolism	Carbohydrate metabolism	Nucleic Acid Metabolism	ATP Synthesis and Ion Transport	Cellular division	Cell membrane and cell wall	Protein folding	Transport
Significant proteins regulated with Chromium treatment (mean log2 positive ratio and q-value < 0.01)
Q6C0C5	Histone H4	6	0	UP	1.31	51.46	0	0	0	0	0	0	1	0	0	0
Q6C177	Aldo/Keto reductasa	18	0	UP	0.993	64.71	0	1	0	1	0	0	0	0	0	0
Q6C1A8	Peptidase	8	0.001	UP	0.962	26.57	0	0	1	0	0	0	0	0	0	0
O59949	Elongation factor 1-alpha	14	0.001	UP	0.658	37.83	0	0	1	0	0	0	0	0	0	0
Significant proteins regulated with Chromium treatment (mean log2 positive ratio and q-value < 0.05)
Q6C2I1	Glucose-6-phosphate isomerase	4	0.044	UP	0.987	10.27	0	0	0	1	0	0	0	0	0	0
Q6CEM5	S-adenosylmethionine synthase	5	0.046	UP	0.966	18.65	0	0	0	0	0	1	0	0	0	0
Q6C781	Protein disulfide-isomerase	15	0.023	UP	0.616	44.64	0	0	0	0	0	0	0	0	1	0
Q6BZX6	Purine nucleoside phosphorylase	14	0.012	UP	0.546	69.8	0	0	0	0	1	0	0	0	0	0
Significant proteins regulated with Chromium treatment (mean log2 positive ratio and q-value > 0.05)
Q6C9Q2	Histidine phosphatase superfamily	1	0.095	UP	1.733	4.88	0	0	0	0	0	0	0	0	0	0
B5FVG4	ribosomal protein L22	2	0.141	UP	1.251	23.48	0	0	1	0	0	0	0	0	0	0
Q6C3L1	putative serine esterase	1	0.207	UP	1.144	3.47	0	0	0	0	0	0	0	1	0	0
B5RSK3	subunit of protein NADH:ubiquinone oxidoreductase (Complex I)	1	0.31	UP	1.127	15.22	0	1	0	0	0	1	0	0	0	0
Q6CB46	Type 1 glutamine amidotransferase	2	0.168	UP	1.072	11.72	0	0	0	0	0	0	0	0	0	0
Q6C7A8	Glutathione peroxidase	2	0.131	UP	1.061	14.29	1	1	0	0	0	0	0	0	0	0
Q6CGR9	Vps5 p	1	0.388	UP	1.021	1.58	0	0	0	0	0	0	0	0	0	1
Q6C986	60S ribosomal protein L10	1	0.381	UP	0.975	4.98	0	0	1	0	0	0	0	0	0	0
Q6C369	ADP-ribosylation factor 1	1	0.367	UP	0.952	10	0	0	0	0	0	0	0	0	0	1
Q6C477	60S ribosomal protein L9	2	0.324	UP	0.918	15.96	0	0	1	0	0	0	0	0	0	0
Q6CDE7	Riboflavin synthase, putative	1	0.504	UP	0.89	4.39	0	1	0	0	0	0	0	0	0	0
Q6CI89	ribosome associated DnaJ chaperone	2	0.357	UP	0.859	12.59	0	0	0	0	0	0	0	0	1	0
Q6CFW1	O-methyltransferase	2	0.403	UP	0.797	24.12	0	0	0	0	0	0	0	0	0	0
Q6CEL9	Aminopeptidase	3	0.27	UP	0.768	6.49	0	0	1	0	0	0	0	0	0	0
Q6CEQ0	Glycerol-3-phosphate dehydrogenase	1	0.412	UP	0.759	9.15	0	1	0	1	0	0	0	0	0	0
F2Z6F8	14-3-3 protein	4	0.188	UP	0.746	27.17	1	0	0	0	0	0	0	0	0	0
Q6C844	Saccharopine dehydrogenase	3	0.219	UP	0.733	8.05	0	1	0	0	0	0	0	0	0	0
Q6C2B3	dihydroxyacetone kinase, ATP-dependent	4	0.155	UP	0.731	11.19	0	0	0	1	0	0	0	0	0	0
Q6CEF3	GMP synthase [glutamine-hydrolyzing]	2	0.414	UP	0.712	9.87	0	0	1	0	0	0	0	0	0	0
Q6C7Y3	Ribosomal protein L15	2	0.348	UP	0.711	11.82	0	0	1	0	0	0	0	0	0	0
Q6CDV4	ATP-dependent RNA helicase	3	0.309	UP	0.655	18.48	0	0	0	0	1	0	0	0	0	0
Q6C354	2-methylcitrate dehydratase, mitochondrial	6	0.107	UP	0.651	14.81	0	0	0	0	0	0	0	0	0	0
Q6CCD9	Peptidyl-prolyl cis-trans isomerase	8	0.094	UP	0.649	57.67	0	0	0	0	0	0	0	0	1	0
Q6CEU6	60S ribosomal protein L13	3	0.309	UP	0.647	25.12	0	0	1	0	0	0	0	0	0	0
Q6C1P8	40S ribosomal protein S17	2	0.402	UP	0.646	15.94	0	0	1	0	0	0	0	0	0	0
Q6C2Q9	cystathionine gamma-lyase	7	0.091	UP	0.642	45.18	0	0	1	0	0	0	0	0	0	0
Q6C6E6	Cytochrome c oxidase subunit Va	8	0.093	UP	0.625	48.67	0	0	0	0	0	1	0	0	0	0
Q6C1A4	Peptidase C1	4	0.341	UP	0.62	13.45	0	0	1	0	0	0	0	0	0	0
Q6CBY8	Formate dehydrogenase	2	0.452	UP	0.619	29.62	0	1	0	0	0	0	0	0	0	0
Q99158	Nucleotide exchange factor SIL1	6	0.296	UP	0.605	18.54	0	0	0	0	0	0	0	0	0	1
P18120	3-isopropylmalate dehydrogenase	10	0.069	UP	0.564	40.49	0	1	0	0	0	0	0	0	0	0
Q6CA33	Isocitrate dehydrogenase [NAD] subunit, mitochondrial	6	0.165	UP	0.56	23.85	0	1	0	1	0	0	0	0	0	0
Q6CC94	lipid-binding protein PIL1	9	0.094	UP	0.527	55.16	0	0	0	0	0	0	0	0	0	0
Q6C0R7	20S proteasome	5	0.339	UP	0.503	30.1	0	0	1	0	0	0	0	0	0	0
Q6C2G0	peroxiredoxin	7	0.211	UP	0.497	55.56	1	1	0	0	0	0	0	0	0	0
Q6C3P7	spermidine synthase	4	0.368	UP	0.493	17.47	1	0	0	0	0	0	0	0	0	0
Q6C6P6	Arginase	8	0.157	UP	0.46	39.35	0	0	0	0	0	0	0	0	0	0
Q6C3H7	Catalase	5	0.33	UP	0.459	27.82	1	0	0	0	0	0	0	0	0	0
Q6C7L4	Thioredoxin reductase	5	0.379	UP	0.453	23.2	1	1	0	0	0	0	0	0	0	0
Q6C080	aspartyl protease	6	0.216	UP	0.449	38.13	0	0	1	0	0	0	0	0	0	0
Q6CGH1	Alkyl hydroperoxide reductase subunit AhpC	6	0.311	UP	0.431	47.3	1	1	0	0	0	0	0	0	0	0
Q6C1G4	Gly-Xaa carboxypeptidase	6	0.414	UP	0.427	14.31	0	0	1	0	0	0	0	0	0	0
Q6C105	ATP synthase subunit 4, mitochondrial	6	0.414	UP	0.418	30.41	0	0	0	0	0	1	0	0	0	0
Q6CFJ5	NADH:flavin oxidoreductase	7	0.31	UP	0.414	28.46	0	1	0	0	0	0	0	0	0	0
Q6C2E3	Cytochrome b-c1 complex subunit 2, mitochondrial	7	0.374	UP	0.412	35.97	0	0	0	0	0	1	0	0	0	0
Q3V7I4	Thiamine thiazole synthase	10	0.293	UP	0.406	42.59	0	0	0	0	0	0	0	0	0	0
Q6C8V3	Malate dehydrogenase	14	0.11	UP	0.395	71.6	0	0	0	1	0	0	0	0	0	0
Q6C3D2	Putative intracellular protease/amidase	9	0.218	UP	0.38	49.2	0	0	1	0	0	0	0	0	0	0
Q6CD64	HSP20-like chaperone	5	0.359	UP	0.375	49.66	0	0	0	0	0	0	0	0	1	0
Q6C0E9	Heat shoch protein 70	14	0.141	UP	0.374	64.93	0	0	0	0	0	0	0	0	1	0
Q6C338	ATP synthase subunit gamma, mitochondrial	11	0.217	UP	0.368	50.51	0	0	0	0	0	1	0	0	0	0
Q6C2W9	aldehyde dehydrogenase	7	0.382	UP	0.362	18.83	0	1	0	0	0	0	0	0	0	0
Q6CFD2	Sulfate adenylyltransferase	7	0.509	UP	0.323	14.51	0	0	0	0	0	0	0	0	0	0
Q6CI99	P-loop containing nucleoside triphosphate hydrolase protein	15	0.269	UP	0.311	31.71	0	0	0	0	0	0	0	0	0	0
Q6C638	Cobalamin-Independent Methionine Synthase	11	0.399	UP	0.306	20.37	0	0	0	0	0	0	0	0	0	0
F2Z678	Alcohol dehydrogenase 2	10	0.309	UP	0.3	45.01	0	1	0	0	0	0	0	0	0	0
Q6CEJ7	peroxiredoxin tsa1	11	0.341	UP	0.279	75.51	1	0	0	0	0	0	0	0	0	0
Q6C6P1	Glycosyl hydrolase	16	0.33	UP	0.277	28.56	0	0	0	1	0	0	0	0	0	0
Q6CFX7	Phosphoglycerate mutase	16	0.303	UP	0.261	80.16	0	0	0	1	0	0	0	0	0	0
Q6C1K2	Transaldolase	21	0.218	UP	0.247	56.92	0	0	0	1	0	0	0	0	0	0
Significant proteins regulated with Chromium treatment (mean log2 negative ratio and q-value > 0.05)
Q6C342	GroEL_like type I chaperonin	38	0.158	DOWN	-0.239	75.78	0	0	0	0	0	0	0	0	1	0
Q6CFZ7	Aspartate aminotransferase	22	0.278	DOWN	-0.25	55.66	0	0	1	0	0	0	0	0	0	0
P30614	Pyruvate kinase	10	0.502	DOWN	-0.259	32.04	0	0	0	1	0	0	0	0	0	0
Q6C551	Aromatic aminotransferase I, putative	14	0.417	DOWN	-0.283	52.93	0	0	0	0	0	0	0	0	0	0
Q6CFV4	PhosphatidylEthanolamine-Binding Protein (PEBP)	8	0.458	DOWN	-0.312	51.55	0	0	0	0	0	0	0	0	0	0
Q6C6X6	Probable thiopurine S-methyltransferase	6	0.507	DOWN	-0.324	42.72	0	0	0	0	0	0	0	0	0	0
Q6C4C2	ATP-dependent Clp protease ATP-binding subunit ClpA	18	0.22	DOWN	-0.337	33.6	0	0	0	0	0	0	0	0	1	0
Q6CCU7	Glyceraldehyde-3-phosphate dehydrogenase	26	0.061	DOWN	-0.347	75.74	0	0	0	1	0	0	0	0	0	0
Q6C6R1	Nicotinate-nucleotide pyrophosphorylase	9	0.298	DOWN	-0.365	33.22	0	0	0	0	1	0	0	0	0	0
Q99145	ATP phosphoribosyltransferase	10	0.264	DOWN	-0.39	44.93	0	0	0	0	0	1	0	0	0	0
Q6C9C1	Nucleoside-diphosphate-sugar epimerase	7	0.388	DOWN	-0.42	37.22	0	1	0	0	0	0	0	0	0	0
Q6C793	2-methylcitrate synthase, mitochondrial	25	0.068	DOWN	-0.458	72.69	0	0	1	0	0	0	0	0	0	0
Q6CFH1	flavo protein-like protein	8	0.214	DOWN	-0.485	83.25	0	1	0	0	0	0	0	0	0	0
Q6CFA8	Molecular chaperone DnaK	4	0.506	DOWN	-0.491	6.16	0	0	0	0	0	0	0	0	1	0
Q6C081	Tropomyosin	8	0.314	DOWN	-0.519	62.11	0	0	0	0	0	0	1	0	0	0
Q6C2B4	Uricase	7	0.172	DOWN	-0.527	36.33	0	1	0	0	1	0	0	0	0	0
Q6C9V1	GTP-binding protein	4	0.375	DOWN	-0.537	28.22	0	0	0	0	0	0	0	0	0	1
Q6CB90	Redoxin	7	0.233	DOWN	-0.544	84.57	1	1	0	0	0	0	0	0	0	0
Q6C492	Single-stranded DNA-binding protein	4	0.246	DOWN	-0.551	39.2	0	0	0	0	1	0	0	0	0	0
Q6CG47	Protein of unknown function (DUF1687)	12	0.071	DOWN	-0.564	67.52	0	0	0	0	0	0	0	0	0	0
Q6CCH5	Tetratricopeptide (TPR) repeat	3	0.411	DOWN	-0.566	23.26	0	0	0	0	0	0	0	0	1	0
Q6C3W5	Thioredoxin	2	0.503	DOWN	-0.596	12.04	1	1	0	0	0	0	0	0	0	0
Q6C859	Serine hydroxymethyltransferase	8	0.079	DOWN	-0.597	24.79	0	0	0	0	0	0	0	0	0	0
Q6C8K2	Enoyl-(Acyl carrier protein) reductase	13	0.078	DOWN	-0.6	65.63	0	1	0	0	0	0	0	0	0	0
Q6C5R1	Pyridoxamine 5'-phosphate oxidase	3	0.327	DOWN	-0.604	53.8	0	1	0	0	0	0	0	0	0	0
Q6C7B1	phosphoglucomutase-2	4	0.26	DOWN	-0.683	11.43	0	0	0	1	0	0	0	0	0	0
Q6C7B8	phosphoglucomutase-1	5	0.088	DOWN	-0.756	18.58	0	0	0	1	0	0	0	0	0	0
Q6C7P9	argininosuccinate lyase	3	0.208	DOWN	-0.761	5.82	0	0	1	0	0	0	0	0	0	0
Q6CFP5	Peptide hydrolase	1	0.403	DOWN	-0.807	6.42	0	0	1	0	0	0	0	0	0	0
Q6CB91	glutathione S-transferase	1	0.457	DOWN	-0.823	4.04	1	1	0	0	0	0	0	0	0	0
Q6C8T5	RNA processing factor Prp31, contains Nop domain	1	0.414	DOWN	-0.937	3.73	0	0	0	0	1	0	0	0	0	0
Q6CG95	Ran-interacting Mog1 protein	2	0.505	DOWN	-0.97	29.27	0	0	0	0	0	0	0	0	0	0
Q6C343	Nitrogen permease regulator 2	1	0.207	DOWN	-1.382	1.57	0	0	0	0	0	0	0	0	0	0
Q6C1Z1	tRNA-pseudouridine synthase	1	0.188	DOWN	-1.386	1.82	0	0	0	0	1	0	0	0	0	0
Q6C0M3	adenosine kinase	1	0.189	DOWN	-1.391	2.88	0	0	0	0	0	0	0	0	0	0
Q6C8V6	Proteolipid membrane potential modulator	1	0.409	DOWN	-1.405	28.07	0	0	0	0	0	0	0	0	0	0
Q6C6N4	Zinc finger	1	0.387	DOWN	-1.527	1.83	0	0	0	0	0	0	0	0	0	0
Q6CH10	AMP-binding enzyme	1	0.131	DOWN	-1.606	1.64	0	0	0	0	0	1	0	0	0	0
Q6C9D2	Karyopherin	1	0.306	DOWN	-1.717	1.5	0	0	0	0	0	0	0	0	0	1
Q6CEP9	Myb-like DNA-binding	1	0.066	DOWN	-1.719	1.42	0	0	0	0	0	0	1	0	0	0
Q6CFU4	Putative zinc finger in N-recognin	1	0.064	DOWN	-3.27	0.43	0	0	0	0	0	0	0	0	0	0
Significant proteins regulated with Chromium treatment (mean log2 negative ratio and q-value < 0.05)
Q6C326	ATP synthase subunit alpha	33	0.012	DOWN	-0.476	75.75	0	0	0	0	0	1	0	0	0	0
Q6CGJ3	Carboxypeptidase	9	0.043	DOWN	-0.986	20.49	0	0	1	0	0	0	0	0	0	0
Q6CF43	enoyl-CoA hydratase	8	0.044	DOWN	-0.613	33.82	0	0	0	0	0	1	0	0	0	0
Significant proteins regulated with Chromium treatment (mean log2 negative ratio and q-value < 0.01)
Q6C1F3	Enolase	23	0.004	DOWN	-0.476	80.82	0	0	0	1	0	0	0	0	0	0
Q6C2Y4	Isocitrate dehydrogenase	26	0	DOWN	-0.813	78.13	0	1	0	1	0	0	0	0	0	0
Q6C5X9	malate dehydrogenase,	23	0	DOWN	-0.866	83.99	0	1	0	1	0	0	0	0	0	0
Q6CGV1	fructose-1,6-bisphosphatase	8	0.002	DOWN	-0.957	57.1	0	0	0	1	0	0	0	0	0	0
Q6CFA1	Superoxide dismutase	11	0	DOWN	-1.161	63.76	1	0	0	0	0	0	0	0	0	0
Q6C6T4	Transketolase	26	0.001	DOWN	-1.354	50.14	0	0	0	1	0	0	0	0	0	0
