# Supplementary material for: Proteomic Study of Response to Copper, Cadmium, and Chrome Ion Stress in Yarrowia lipolytica Strains Isolated from Andean Mine Tailings in Peru
Source: Microorganisms. 2022 Oct 11;10(10):2002. doi: 10.3390/microorganisms10102002 (PMC9611812; doi:10.3390/microorganisms10102002)
Supplement: Supplementary file 1 [file microorganisms-10-02002-s001.zip › Supplementary Table S3.xlsx]

## Sheet: Table S3
Supplementary Table S3: Relative quantification of changes in protein abundance in Yarrowia lipolytica treated with cadmium ions.
ID	Protein / putative protein names	Number of Peptides	Q-value	Regulation	Media log2 Cromo/Control	% Coverage	Oxidative Stress Response	Oxide Reduction Activity	Protein metabolism	Carbohydrate metabolism	Nucleic Acid Metabolism	ATP Synthesis and Ion Transport	Cellular division	Cell membrane and cell wall	Protein folding	Transport
Significant proteins regulated with Cadmium treatment (mean log2 positive ratio and q-value < 0.01)
Q6C8V3	Malate dehydrogenase	16	0	UP	1.647	71.6	0	0	0	1	0	0	0	0	0	0
Q6C6P1	Glycoside hydrolase	16	0.001	UP	1.528	28.56	0	0	0	1	0	0	0	0	0	0
Q6CFX7	Phosphoglycerate mutase	16	0	UP	1.426	80.16	0	0	0	1	0	0	0	0	0	0
Q6C1K2	Transaldolase	21	0	UP	1.254	56.92	0	0	0	1	0	0	0	0	0	0
Q6CFN7	Thioredoxin 4	8	0	UP	1.187	53.37	1	1	0	0	0	0	0	0	0	0
Q6C3D2	Putative intracellular protease/amidase	9	0	UP	1.126	49.2	0	0	1	0	0	0	0	0	0	0
Q6C535	Mitochondrial intermembrane space import and assembly protein 40	9	0	UP	1.122	42.29	0	1	0	0	0	0	0	0	1	0
Q6CFS3	inositol-3-phosphate synthas	10	0	UP	0.966	27.17	0	0	0	1	0	0	0	0	0	0
Q6C5H4	Glutathione reductase	8	0	UP	0.948	30.64	1	1	0	0	0	0	0	0	0	0
Q6CFJ5	NADPH oxidoreductase containing flavin mononucleotide (FMN)	7	0.003	UP	0.923	28.46	1	1	0	0	0	0	0	0	0	0
Q6C9B1	ATP synthase subunit 5, mitochondrial	9	0.001	UP	0.896	52.34	0	0	0	0	0	1	0	0	0	0
Q6C1F3	Enolase	24	0	UP	0.841	80.82	0	0	0	1	0	0	0	0	0	0
Q6C8D6	Heat shock protein 9/12	10	0.001	UP	0.763	83.72	0	0	0	0	0	0	0	0	1	0
Q6BZX6	purine nucleoside phosphorylase	14	0	UP	0.673	69.8	0	0	0	0	1	0	0	0	0	0
Q6CEJ7	peroxiredoxin TSA1	11	0.002	UP	0.664	75.51	1	1	0	0	0	0	0	0	0	0
Q6C8C6	Dihydrolipoyl dehydrogenase	27	0.009	UP	0.556	57.72	0	1	0	0	0	0	0	0	0	0
Q6CCU7	Glyceraldehyde-3-phosphate dehydrogenase	26	0.003	UP	0.453	75.74	0	0	0	1	0	0	0	0	0	0
Q6C5X9	lactate/malate dehydrogenase	24	0.003	UP	0.443	83.99	0	1	0	1	0	0	0	0	0	0
Significant proteins regulated with Cadmium treatment (mean log2 positive ratio and q-value < 0.05)
Q6CEP5	3-methyladenine DNA glycosylase/8-oxoguanine DNA glycosylase	1	0.022	UP	2.157	2.22	0	0	0	0	0	0	1	0	0	0
Q6CF38	Adenylyl cyclase-associated protein	2	0.048	UP	1.828	4.83	0	0	0	0	0	0	0	0	0	0
Q6CD63	HSP20-like chaperone	2	0.017	UP	1.704	13.84	0	0	0	0	0	0	0	0	1	0
Q6C7J7	Glycine cleavage system H protein	2	0.022	UP	1.401	32.56	0	0	0	0	0	0	0	0	0	0
Q6CBY8	Formate dehydrogenase	2	0.029	UP	1.162	29.62	0	1	0	0	0	0	0	0	0	0
Q6CCS7	Eukaryotic translation initiation factor 5A	4	0.032	UP	1.16	44.59	0	0	1	0	0	0	0	0	0	0
Q6C877	ATP synthase subunit delta, mitochondrial	3	0.048	UP	1.05	70.37	0	0	0	0	0	1	0	0	0	0
Q6C1C1	ribosomal protein L7/L12	4	0.022	UP	1.016	52.15	0	0	1	0	0	0	0	0	0	0
Q6CFG0	carbon-nitrogen hydrolase	4	0.047	UP	0.98	17.48	0	0	1	0	0	0	0	0	0	0
Q6C924	Ornithine carbamoyltransferase	4	0.022	UP	0.953	20.43	0	0	1	0	0	0	0	0	0	0
Q6C1G4	Gly-Xaa carboxypeptidase	6	0.011	UP	0.926	14.31	0	0	1	0	0	0	0	0	0	0
Q6CCH7	STM1 Protein required for optimal translation under nutrient stress	6	0.022	UP	0.707	26.39	0	0	0	0	0	0	1	0	0	0
Q6C2E3	Cytochrome b-c1 complex subunit 2, mitochondrial	7	0.023	UP	0.696	35.97	0	0	0	0	0	1	0	0	0	0
Q6CFH1	flavo protein-like protein	8	0.015	UP	0.68	83.25	0	1	0	0	0	0	0	0	0	0
Q6C2G0	peroxiredoxin	8	0.038	UP	0.6	55.56	1	1	0	0	0	0	0	0	0	0
Q6CC94	lipid-binding protein PIL1	10	0.022	UP	0.588	55.16	0	0	0	0	0	0	0	0	0	0
Q6C294	translation elongation factor EF-1	10	0.021	UP	0.545	70.45	0	0	1	0	0	0	0	0	0	0
Q6CBM2	molecular chaperone DnaK	23	0.029	UP	0.344	51.47	0	0	0	0	0	0	0	0	1	0
Significant proteins regulated with Cadmium treatment (mean log2 positive ratio and q-value > 0.05)
Q6C7X2	Acyl carrier protein	1	0.064	UP	2.507	11.36	0	0	0	0	0	0	0	1	0	0
Q6CBL1	Glutathione synthetase	1	0.133	UP	1.686	3.67	1	1	0	0	0	0	0	0	0	0
Q6CAG7	DUF1690 domain-containing protein	1	0.204	UP	1.309	15.48	0	0	0	0	0	0	0	0	0	0
Q6C588	Peptide methionine sulfoxide reductase	1	0.113	UP	1.205	14.44	1	0	0	0	0	0	0	0	0	0
Q6C6Y8	Six-hairpin glycosidase-like protein	3	0.051	UP	1.181	6.98	0	0	0	1	0	0	0	0	0	0
Q6C3L0	Imidazoleglycerol-phosphate dehydratase	1	0.155	UP	1.133	6.33	0	0	1	0	0	0	0	0	0	0
Q6CC78	Oxysterol-binding protein	1	0.142	UP	1.096	3.54	0	0	0	0	0	0	0	0	0	0
Q6CDT9	60s Acidic ribosomal protein	1	0.306	UP	1.024	42.99	0	0	1	0	0	0	0	0	0	0
Q6C7S5	Prefoldin	1	0.338	UP	0.995	9.23	0	0	0	0	0	0	0	0	1	0
Q6CDE2	Ankyrin repeat	1	0.202	UP	0.956	5.26	0	0	0	0	0	0	0	0	1	0
Q6CBN4	Phosphoenolpyruvate carboxykinase	1	0.337	UP	0.952	5.26	0	0	0	1	0	0	0	0	0	0
W0TYM5	V-type proton ATPase subunit G	3	0.066	UP	0.951	33.04	0	0	0	0	0	1	0	0	0	0
Q6C0S4	Transcription initiation factor IIA subunit 2	1	0.203	UP	0.923	25.23	0	0	0	0	0	0	1	0	0	0
Q6CGR9	Vps5p	1	0.374	UP	0.91	1.58	0	0	0	0	0	0	0	0	0	1
Q6C857	Proteasome-substrate-size regulator, mid region	1	0.239	UP	0.86	1.53	0	0	1	0	0	0	0	0	0	0
Q6CAE2	Thioesterase-like	1	0.223	UP	0.855	5.74	0	0	0	0	0	0	0	0	1	0
Q6CI01	Histone-like transcription factor	1	0.335	UP	0.821	4.88	0	0	0	0	0	0	1	0	0	0
Q6C673	IMP-specific 5'-nucleotidase 1	2	0.198	UP	0.809	5.24	0	0	0	0	0	1	0	0	0	0
Q6CDE7	Riboflavin synthase, putative	1	0.289	UP	0.78	4.39	0	1	0	0	0	0	0	0	0	0
B5FVB6	Heavy-metal-associated domain	2	0.138	UP	0.76	44.44	1	0	0	0	0	0	0	0	0	0
Q6CDH0	Nascent polypeptide-associated complex subunit alpha	4	0.111	UP	0.754	43.94	0	0	1	0	0	0	0	0	0	0
Q6C6Z2	Mitochondrial import inner membrane translocase subunit TIM9	3	0.118	UP	0.737	36.47	0	0	0	0	0	0	0	0	0	1
Q6C6E4	Aspartate protease	1	0.294	UP	0.733	6.93	0	0	1	0	0	0	0	0	0	0
Q6C169	40S ribosomal protein S6	1	0.317	UP	0.726	4.96	0	0	1	0	0	0	0	0	0	0
Q6C0E2	MICOS complex subunit MIC60	1	0.315	UP	0.703	3.46	0	0	0	0	0	0	0	0	0	0
Q6C5V3	UBX domain	3	0.144	UP	0.684	13.63	0	0	0	0	0	0	0	0	0	0
Q6C2R0	set domain	5	0.112	UP	0.677	12.98	1	0	0	0	0	0	0	0	0	0
B5FVB4	Blt1 N-terminal domain	1	0.314	UP	0.619	16.67	0	0	0	0	0	0	0	0	0	0
Q6C400	ras like protein	1	0.239	UP	0.615	5.91	0	0	0	0	0	0	0	0	0	0
Q6C7L4	Thioredoxin reductase	4	0.133	UP	0.602	23.2	1	1	0	0	0	0	0	0	0	0
Q6C0E9	Hsp70 protein	3	0.231	UP	0.601	64.93	0	0	0	0	0	0	0	0	1	0
Q6CCH5	TPR Tetratricopeptide repeats	3	0.141	UP	0.592	23.26	0	0	0	0	0	0	0	0	1	0
Q6CG73	Nfu	3	0.19	UP	0.581	17.87	1	0	0	0	0	0	0	0	0	0
Q6C1P8	Ribosomal S17	2	0.222	UP	0.574	15.94	0	0	1	0	0	0	0	0	0	0
Q6CFM9	Aminopeptidase I zinc metalloprotease (M18)	4	0.14	UP	0.571	15.13	0	0	1	0	0	0	0	0	0	0
Q6C662	Superoxide dismutase [Cu-Zn]	2	0.317	UP	0.571	40.91	1	1	0	0	0	0	0	0	0	0
Q6C5G6	Aminotransferase class-III	4	0.164	UP	0.562	14.06	0	0	1	0	0	0	0	0	0	0
Q6C7S1	ABC transporter	1	0.405	UP	0.56	0.6	0	0	0	0	0	0	0	0	0	1
Q6CFM6	Chaperonin 10 Kd subunit	7	0.077	UP	0.551	71.15	0	0	0	0	0	0	0	0	1	0
Q6CHP2	Mitochondrial glycoprotein	7	0.065	UP	0.546	44.53	0	0	0	0	0	0	0	0	0	0
Q6C5A5	alpha-ketoacid dehydrogenase kinase	1	0.414	UP	0.545	2.12	0	0	0	0	0	0	0	0	0	0
Q6C2F3	Nascent polypeptide-associated complex subunit beta	4	0.157	UP	0.543	82.72	0	0	1	0	0	0	0	0	0	0
Q6CEM5	S-adenosylmethionine synthase	5	0.184	UP	0.538	18.65	0	0	0	0	0	0	0	0	0	0
Q6C1A8	glutamate carboxypeptidase-like protein	9	0.055	UP	0.537	26.57	0	0	1	0	0	0	0	0	0	0
Q6CGB4	NADH-ubiquinone oxidoreductase	4	0.186	UP	0.519	43.02	0	1	0	0	0	1	0	0	0	0
Q6CFH4	Ribose-5-phosphate isomerase	5	0.125	UP	0.51	41.15	0	0	0	1	0	0	0	0	0	0
Q6C1T7	RNA recognition motif (RRM) domain	4	0.222	UP	0.494	13.03	0	0	0	0	1	0	0	0	0	0
Q6C9J5	carbohydrate-binding module family 48 protein	2	0.374	UP	0.492	23.33	0	0	0	0	0	0	0	0	0	0
Q6CBF1	proteasome subunit alpha Type 4	4	0.169	UP	0.492	21.6	0	0	1	0	0	0	0	0	0	0
Q8TG23	Putative multi-protein-binding factor 1	5	0.152	UP	0.476	39.47	0	0	0	0	0	0	0	0	0	0
Q6CHD7	ribosomal L29 protein	1	0.363	UP	0.462	8.13	0	0	1	0	0	0	0	0	0	0
Q6C4I7	Histone H2B	2	0.314	UP	0.437	17.27	0	0	0	0	0	0	1	0	0	0
Q6CF41	FK506-binding protein 1	6	0.142	UP	0.436	74.07	0	0	0	0	0	0	0	0	1	0
Q6CC67	Membrane-associating domain	2	0.313	UP	0.436	10.92	0	0	0	0	0	0	0	0	0	0
Q6CEJ9	RanBP1 domain	3	0.25	UP	0.435	20.07	0	0	0	0	0	0	0	0	0	0
Q6CF67	pyruvate dehydrogenase	8	0.12	UP	0.43	30.49	0	0	0	1	0	0	0	0	0	0
Q6C3P2	Clathrin light chain	5	0.22	UP	0.43	29.49	0	0	0	0	0	0	0	0	0	1
P80547	Fatty acid-binding protein	11	0.068	UP	0.418	65.12	0	0	0	0	0	0	0	0	0	1
Q6C2R2	60S acidic ribosomal protein P2	4	0.22	UP	0.409	55.56	0	0	1	0	0	0	0	0	0	0
Q6C399	Thioredoxin	6	0.143	UP	0.407	75	1	1	0	0	0	0	0	0	0	0
Q6CG47	Protein of unknown function (DUF1687)	12	0.089	UP	0.406	67.52	0	0	0	0	0	0	0	0	0	0
Q6C2P6	40S ribosomal protein S12	5	0.205	UP	0.401	54.23	0	0	1	0	0	0	0	0	0	0
Q6C105	ATP synthase subunit 4, mitochondrial	6	0.22	UP	0.372	30.41	0	0	0	0	0	1	0	0	0	0
Q6CGY9	Metalloenzyme, LuxS/M16 peptidase-like protein	4	0.335	UP	0.361	11.39	0	0	1	0	0	0	0	0	0	0
Q6CDY2	Pir proteins	3	0.336	UP	0.359	12.24	0	0	0	0	0	0	0	1	0	0
Q6C1A4	Peptidase C1-like	4	0.421	UP	0.358	13.45	0	0	1	0	0	0	0	0	0	0
Q6C5X3	NADPH-dependent FMN reductase	4	0.336	UP	0.357	36.14	0	1	0	0	0	0	0	0	0	0
Q6C1D2	porin	6	0.268	UP	0.355	38.95	0	0	0	0	0	0	0	0	0	1
Q6CFT2	polysaccharide biosynthesis-domain-containing protein	6	0.262	UP	0.343	55.7	0	0	0	1	0	0	0	0	0	0
Q6C2Y4	Isocitrate dehydrogenase	26	0.053	UP	0.331	78.13	0	1	0	1	0	0	0	0	0	0
Q6C812	Acetyltransferase component of pyruvate dehydrogenase complex	13	0.108	UP	0.329	46.1	0	0	0	0	0	0	0	0	0	0
Q6C9M7	Protein of unknown function (DUF1761)	3	0.412	UP	0.329	48.37	0	0	0	0	0	0	0	0	0	0
Q6C239	Hsp70 nucleotide exchange factor FES1	4	0.334	UP	0.323	16.79	0	0	0	0	0	0	0	0	0	1
Q6CAU5	pyridoxal biosynthesis lyase PdxS	10	0.157	UP	0.316	43.48	0	0	0	0	0	0	0	0	0	0
B5FVF1	Acyl CoA binding protein	4	0.315	UP	0.316	79.07	0	0	0	0	0	0	0	0	0	0
Q99158	Nucleotide exchange factor SIL1	6	0.34	UP	0.309	18.54	0	0	0	0	0	0	0	0	0	1
Q6C2N9	proteasome subunit alpha Type 2	7	0.238	UP	0.304	37.85	0	0	1	0	0	0	0	0	0	0
Q6C1K0	ATP synthase	7	0.295	UP	0.3	44.93	0	0	0	0	0	1	0	0	0	0
Q6C361	Ser-Thr-rich glycosyl-phosphatidyl-inositol-anchored membrane	3	0.371	UP	0.298	17.73	0	0	0	0	0	0	0	0	0	0
Q6CDL1	Dihydrodipicolinate synthetase	7	0.238	UP	0.291	38.05	0	0	0	0	0	0	0	0	0	0
Q6CBM3	proteasome subunit alpha Type 1	5	0.314	UP	0.287	27.93	0	0	1	0	0	0	0	0	0	0
Q6CA02	beta-lactamase-like protein	5	0.375	UP	0.276	26.74	0	0	0	0	0	0	0	0	0	0
Q6C080	aspartyl protease	8	0.261	UP	0.275	38.13	0	0	1	0	0	0	0	0	0	0
Q6C7B6	ubiquitin-like polyubiquitin-binding protein	4	0.36	UP	0.269	17.2	0	0	0	0	0	0	0	0	1	0
Q6C612	Electron transfer flavoprotein	5	0.389	UP	0.242	51.19	0	0	0	0	0	1	0	0	0	0
Q6CCF9	Endoribonuclease L-PSP	7	0.317	UP	0.239	45	0	0	0	0	1	0	0	0	0	0
Q6C9G8	NADH-cytochrome b5 reductase 2	7	0.415	UP	0.234	41.58	0	1	0	0	0	0	0	0	0	0
Q6C9G9	ATP-dependent (S)-NAD(P)H-hydrate dehydratase	12	0.314	UP	0.218	56.55	0	0	0	0	0	1	0	0	0	0
Q6C342	GroEL_like type I chaperonin	38	0.141	UP	0.181	75.78	0	0	0	0	0	0	0	0	1	0
P29407	Phosphoglycerate kinase	29	0.221	UP	0.162	73.14	0	0	0	1	0	0	0	0	0	0
Q6CFT7	ATP synthase subunit beta, mitochondrial	31	0.272	UP	0.162	84.87	0	0	0	0	0	1	0	0	0	0
Q6C177	Aldo/Keto reductasa	18	0.315	UP	0.161	64.71	0	1	0	1	0	0	0	0	0	0
Significant proteins regulated with Cadmium treatment (mean log2 negative ratio and q-value > 0.05)
Q6CFZ7	Aspartate aminotransferase	22	0.359	DOWN	-0.141	55.66	0	0	1	0	0	0	0	0	0	0
Q6C551	Aromatic aminotransferase I, putative	14	0.415	DOWN	-0.16	52.93	0	0	0	0	0	0	0	0	0	0
Q6CAP2	Homoserine dehydrogenase	10	0.397	DOWN	-0.176	41.39	0	0	1	0	0	0	0	0	0	0
Q6C9C1	Nucleoside-diphosphate-sugar epimerase	7	0.389	DOWN	-0.222	37.22	0	1	0	0	0	0	0	0	0	0
Q6CI99	P-loop containing nucleoside triphosphate hydrolase protein	13	0.24	DOWN	-0.254	31.71	0	0	0	0	0	0	0	0	0	0
Q6CC79	Non-histone chromosomal protein 6	4	0.376	DOWN	-0.29	52.43	0	0	0	0	0	0	1	0	0	0
Q6C492	Single-stranded DNA-binding protein	4	0.349	DOWN	-0.308	39.2	0	0	0	0	1	0	0	0	0	0
Q6CH62	6,7-dimethyl-8-ribityllumazine synthase	6	0.224	DOWN	-0.323	66.67	0	0	0	0	0	0	0	0	0	0
Q6C6E6	Cytochrome c oxidase subunit Va	8	0.237	DOWN	-0.326	48.67	0	0	0	0	0	1	0	0	0	0
Q6C3E1	glycerol kinase	4	0.353	DOWN	-0.337	22.07	0	0	0	1	0	0	0	0	0	0
Q6C354	2-methylcitrate dehydratase, mitochondrial	5	0.379	DOWN	-0.342	14.81	0	0	0	0	0	0	0	0	0	0
Q6C4K5	Fructose-bisphosphate aldolase	13	0.136	DOWN	-0.343	49.18	0	0	0	1	0	0	0	0	0	0
Q6CGH1	Alkyl hydroperoxide reductase subunit AhpC	5	0.214	DOWN	-0.355	47.3	1	1	0	0	0	0	0	0	0	0
Q6CEM6	Nucleosome assembly protein (NAP)	4	0.337	DOWN	-0.357	24.35	0	0	0	0	0	0	1	0	0	0
Q6CB90	Redoxin	7	0.206	DOWN	-0.369	84.57	1	1	0	0	0	0	0	0	0	0
Q6C5M6	Phosphoribosyl transferase domain	6	0.224	DOWN	-0.37	45.97	0	0	0	0	0	0	0	0	0	0
Q6C765	Ca2+-binding protein, EF-hand superfamily	7	0.164	DOWN	-0.389	60.54	0	0	0	0	0	0	0	0	0	0
Q6C7J1	Adenylyl-sulfate kinase	2	0.392	DOWN	-0.392	14.65	0	0	0	0	0	0	0	0	0	0
Q6C592	WD40 domain	2	0.417	DOWN	-0.394	21.3	0	0	0	0	0	0	0	0	0	0
Q3V7I4	Thiamine thiazole synthase	10	0.112	DOWN	-0.395	42.59	0	0	0	0	0	0	0	0	0	0
Q6CFV4	Phosphatidyl Ethanolamine-Binding Protein (PEBP)	8	0.138	DOWN	-0.401	51.55	0	0	0	0	0	0	0	0	0	0
Q6C7U9	homocysteine synthase	10	0.112	DOWN	-0.405	43.53	0	0	0	0	0	0	0	0	0	0
Q6CAS1	Hsp90 protein	5	0.148	DOWN	-0.406	16.73	0	0	0	0	0	0	0	0	1	0
Q6C0H3	60S ribosomal protein L8	2	0.338	DOWN	-0.411	16.48	0	0	1	0	0	0	0	0	0	0
Q6C638	Cobalamin-Independent Methionine Synthase	11	0.063	DOWN	-0.416	20.37	0	0	0	0	0	0	0	0	0	0
Q6CB46	Type 1 glutamine amidotransferase	2	0.394	DOWN	-0.417	11.72	0	0	0	0	0	0	0	0	0	0
Q8TFK3	GTP-binding nuclear protein GSP1/Ran	4	0.238	DOWN	-0.418	20.09	0	0	0	0	0	0	0	0	0	1
Q6C081	Tropomyosin	10	0.09	DOWN	-0.421	62.11	0	0	0	0	0	0	1	0	0	0
Q6C2B4	Uricase	7	0.142	DOWN	-0.422	36.33	0	1	0	0	1	0	0	0	0	0
Q6C9F3	Indigoidine synthase A	4	0.276	DOWN	-0.422	16.86	1	0	0	0	0	0	0	0	0	0
Q6C8K2	Enoyl-(Acyl carrier protein) reductase	12	0.113	DOWN	-0.423	65.63	0	0	0	0	0	0	0	0	0	0
Q6C1T4	Inorganic pyrophosphatase	3	0.316	DOWN	-0.423	16.72	0	0	0	0	0	0	0	0	0	0
Q9UVF3	Actin	9	0.138	DOWN	-0.428	34.93	0	0	0	0	0	0	0	0	0	0
Q6CA24	RibD C-terminal domain	4	0.24	DOWN	-0.447	38	0	0	0	0	0	0	0	0	0	0
Q6C9J0	aspartic protease	5	0.2	DOWN	-0.453	11.44	0	0	1	0	0	0	0	0	0	0
Q99170	Endoplasmic reticulum chaperone BiP	16	0.06	DOWN	-0.457	28.96	0	0	0	0	0	0	0	0	1	0
Q6C438	Coproporphyrinogen III oxidase	6	0.142	DOWN	-0.469	17.4	0	1	0	0	0	0	0	0	0	0
Q6CBT9	Thiamine monophosphate synthase	3	0.37	DOWN	-0.469	8.41	0	0	0	0	0	0	0	0	0	0
Q6C908	Actin cytoskeleton-regulatory complex protein PAN1	3	0.356	DOWN	-0.477	3.18	0	0	0	0	0	0	0	0	0	0
Q6CCT2	fumarase FUM1	7	0.136	DOWN	-0.481	25.56	0	0	0	1	0	0	0	0	0	0
W0TYP0	Profilin	7	0.082	DOWN	-0.498	83.33	0	0	0	0	0	0	0	0	0	0
Q6CF28	Plasma membrane t-SNARE, putative	2	0.415	DOWN	-0.501	13.27	0	0	0	0	0	0	0	0	0	1
Q6C5Y5	Poly(A+) RNA-binding protein, putative	4	0.25	DOWN	-0.506	14.15	1	0	0	0	0	0	0	0	0	0
Q6CCZ9	Ribosomal protein S28e	1	0.312	DOWN	-0.507	13.04	0	0	1	0	0	0	0	0	0	0
Q6CA43	1,3-beta-glucanosyltransferase	5	0.142	DOWN	-0.519	8.88	0	0	0	0	0	0	0	1	0	0
Q6CEH8	Glycosidase	1	0.392	DOWN	-0.522	5.24	0	0	0	1	0	0	0	0	0	0
Q6CBR7	WD40 repeat-like protein	3	0.24	DOWN	-0.523	8.09	0	0	0	0	0	0	0	0	0	0
Q6C2M1	Uncharacterised protein family UPF0047	3	0.165	DOWN	-0.532	26.06	0	0	0	0	0	0	0	0	0	0
Q6C0I0	13 kDa ribonucleoprotein-associated protein	2	0.22	DOWN	-0.536	26.98	0	0	0	0	1	0	0	0	0	0
Q6C6P6	Arginase	7	0.066	DOWN	-0.552	39.35	0	0	0	0	0	0	0	0	0	0
Q6C6H5	carbamoyl-phosphate synth	2	0.337	DOWN	-0.557	1.14	0	0	0	0	0	0	0	0	0	0
Q6C955	60S ribosomal protein L12	2	0.316	DOWN	-0.565	16.36	0	0	1	0	0	0	0	0	0	0
Q6C0N2	Amidohydrolase	3	0.225	DOWN	-0.57	13.57	0	0	0	1	0	0	0	0	0	0
Q6C2S6	60S ribosomal protein L21	1	0.402	DOWN	-0.581	18.63	0	0	1	0	0	0	0	0	0	0
Q6C5N1	Alanine-glyoxylate aminotransferase	2	0.255	DOWN	-0.6	13.72	0	0	0	0	0	0	0	0	0	0
Q6C7J6	aldehyde dehydrogenase domain-containing protein	4	0.143	DOWN	-0.603	15.52	0	0	0	1	0	0	0	0	0	0
Q6C5R1	Pyridoxamine 5'-phosphate oxidase	4	0.143	DOWN	-0.609	53.8	0	1	0	0	0	0	0	0	0	0
Q6C9V1	GTP-binding protein	4	0.133	DOWN	-0.617	28.22	0	0	0	0	0	0	0	0	0	1
Q6C4S9	Succinate--CoA ligase [ADP-forming] subunit alpha, mitochondrial	4	0.129	DOWN	-0.637	33.54	0	0	0	1	0	0	0	0	0	0
Q6C9Z5	Rab5-like protein ypt51	2	0.294	DOWN	-0.637	12.92	0	0	0	0	0	0	0	0	0	1
Q6C3V2	Ribosomal protein	1	0.254	DOWN	-0.639	5.99	0	0	1	0	0	0	0	0	0	0
Q6C0Y2	PITH domain	2	0.289	DOWN	-0.64	18.57	0	0	0	0	0	0	0	0	0	0
Q6C3J7	Catalase	2	0.188	DOWN	-0.648	10.53	1	0	0	0	0	0	0	0	0	0
Q6C9Q0	Cytochrome c	3	0.142	DOWN	-0.665	22.43	0	0	0	0	0	1	0	0	0	0
Q6C234	Threonyl-tRNA synthetase, essential cytoplasmic protein	1	0.343	DOWN	-0.679	1.85	0	0	1	0	0	0	0	0	0	0
Q6C482	Adenylosuccinate synthetase	2	0.337	DOWN	-0.68	6.06	0	0	0	0	1	0	0	0	0	0
Q6CAT1	Fe-S protein assembly co-chaperone HscB	1	0.336	DOWN	-0.692	3.94	0	0	0	0	0	0	0	0	0	0
Q6C7B8	phosphoglucomutase-1	4	0.093	DOWN	-0.695	18.58	0	0	0	1	0	0	0	0	0	0
F2Z6I5	FOX2 Multifunctional enzyme of the peroxisomal fatty acid beta-oxidation pathway	1	0.291	DOWN	-0.74	2.44	0	0	0	0	0	0	0	0	0	0
Q6C8X0	NADH:flavin oxidoreductase	1	0.288	DOWN	-0.765	2.99	0	1	0	0	0	0	0	0	0	0
Q6BZV7	Dienelactone hydrolase	4	0.065	DOWN	-0.769	17.92	0	0	0	0	0	0	0	0	0	0
Q6CCJ7	3-hydroxyacyl-CoA dehydrogenase	1	0.19	DOWN	-0.808	19.54	0	1	0	0	0	0	0	0	0	0
Q6C0M3	adenosine kinase	1	0.263	DOWN	-0.824	2.88	0	0	0	0	0	0	0	0	0	0
Q6CGJ3	Carboxypeptidase	9	0.052	DOWN	-0.831	20.49	0	0	1	0	0	0	0	0	0	0
Q6CFP9	Protein of unknown function that associates with ribosomes	1	0.405	DOWN	-0.834	5.48	0	0	1	0	0	0	0	0	0	0
Q6CHZ9	RNA-binding domain-containing protein	1	0.375	DOWN	-0.854	4.53	0	0	0	0	0	0	0	0	0	0
Q6CDL0	NAD(P)H-hydrate epimerase	1	0.354	DOWN	-0.896	8.16	0	0	0	0	0	0	0	0	0	0
Q6CBN5	Survival factor 1	1	0.225	DOWN	-0.897	3.02	1	0	0	0	0	0	0	0	0	0
Q6C8T8	Cytidine deaminase	2	0.144	DOWN	-0.912	26.85	0	0	0	0	0	0	0	0	0	0
Q6CHE0	Glycine cleavage system P protein	1	0.22	DOWN	-0.914	1.51	0	0	0	0	0	0	0	0	0	0
Q6C2Q6	Cysteine aminopeptidase	1	0.29	DOWN	-0.916	3.73	0	0	1	0	0	0	0	0	0	0
Q6CB91	glutathione S-transferase	1	0.37	DOWN	-0.917	4.04	1	1	0	0	0	0	0	0	0	0
Q6C8V6	Proteolipid membrane potential modulator	1	0.339	DOWN	-0.969	28.07	0	0	0	0	0	0	0	0	0	0
Q6CE97	Adenylosuccinate lyase	4	0.067	DOWN	-1.027	19.71	0	0	0	0	0	0	0	0	0	0
F2Z5Y1	14-3-3 protein Bmh2	1	0.19	DOWN	-1.033	15.63	0	0	0	0	0	0	0	0	0	0
Q6C6Q8	Cse1-domain-containing protein	3	0.113	DOWN	-1.058	4.1	0	0	0	0	0	0	1	0	0	0
Q6CHA1	SKP1	1	0.231	DOWN	-1.21	10.49	0	0	0	0	0	0	0	0	0	0
Q6C4D8	Pkinase-domain-containing protein	1	0.222	DOWN	-1.249	2.27	1	0	0	0	0	0	0	0	0	0
Q6C1I8	DASH complex subunit Spc34	1	0.111	DOWN	-1.315	3.83	0	0	0	0	0	0	1	0	0	0
Q6C1Z1	tRNA-pseudouridine synthase	1	0.153	DOWN	-1.424	1.82	0	0	0	0	1	0	0	0	0	0
Q6C343	Nitrogen permease regulator 2	1	0.163	DOWN	-1.459	1.57	0	0	0	0	0	0	0	0	0	0
Q6C9Z8	NADPH-dependent aldehyde reductase	1	0.14	DOWN	-1.572	2.91	0	1	0	0	0	0	0	0	0	0
Q6CH10	AMP-binding enzyme	1	0.122	DOWN	-1.728	1.64	0	0	0	0	0	0	0	0	0	0
Q6CEP9	Myb-like DNA-binding	1	0.055	DOWN	-2.045	1.42	0	0	0	0	0	0	1	0	0	0
Q6CEL8	Peptidyl-prolyl cis-trans isomerase	1	0.085	DOWN	-2.242	4.86	0	0	1	0	0	0	0	0	0	0
Significant proteins regulated with Cadmium treatment (mean log2 negative ratio and q-value < 0.05)
Q6C1A9	Glutamate dehydrogenase	23	0.019	DOWN	-0.346	67.03	0	0	0	0	0	0	0	0	0	0
Q6C2T9	Triosephosphate isomerase	18	0.017	DOWN	-0.428	72.87	0	0	0	1	0	0	0	0	0	0
Q6C793	2-methylcitrate synthase, mitochondrial	25	0.039	DOWN	-0.445	72.69	0	0	0	1	0	0	0	0	0	0
Q6C0Y0	Cofilin	9	0.043	DOWN	-0.526	72.55	0	0	0	0	0	0	1	0	0	0
Q6CFU7	Glycosyl hydrolase	14	0.012	DOWN	-0.54	63.9	0	0	0	1	0	0	0	0	0	0
Q6C859	Serine hydroxymethyltransferase	8	0.011	DOWN	-0.725	24.79	0	0	0	0	0	0	0	0	0	0
Q6C9X2	Aldo/keto reductase	5	0.048	DOWN	-0.726	22.15	0	1	0	0	0	0	0	0	0	0
Q6C985	Phosphomannomutase	6	0.022	DOWN	-0.773	28.46	0	0	0	1	0	0	0	0	0	0
Q6C7B1	phosphoglucomutase-2	5	0.045	DOWN	-0.818	11.43	0	0	0	1	0	0	0	0	0	0
Q6C7P9	argininosuccinate lyase	3	0.028	DOWN	-1.101	5.82	0	0	1	0	0	0	0	0	0	0
Q6C3N5	DNA replication factor Dna2-domain-containing protein	1	0.049	DOWN	-1.817	0.58	0	0	0	0	0	0	1	0	0	0
Significant proteins regulated with Cadmium treatment (mean log2 negative ratio and q-value < 0.01)
Q6C326	ATP synthase subunit alpha	34	0	DOWN	-0.606	75.75	0	0	0	0	0	1	0	0	0	0
Q6C4C2	ATP-dependent Clp protease ATP-binding subunit ClpA	17	0.004	DOWN	-0.609	33.6	0	0	0	0	0	0	0	0	1	0
Q6CFB6	acetyl-CoA c-acetyltransferase	15	0	DOWN	-0.734	61.99	0	0	0	0	0	0	0	0	0	0
F2Z678	Alcohol dehydrogenase 2	10	0.002	DOWN	-0.757	45.01	0	1	0	0	0	0	0	0	0	0
Q6C2B5	Nucleoside diphosphate kinase	9	0.001	DOWN	-0.81	75.66	0	0	0	0	1	0	0	0	0	0
P30614	Pyruvate kinase	9	0.004	DOWN	-0.826	32.04	0	0	0	1	0	0	0	0	0	0
Q6CF74	Aldehyde dehydrogenase	19	0	DOWN	-0.837	43.71	0	1	0	0	0	0	0	0	0	0
Q6C211	Adenosylhomocysteinase	11	0	DOWN	-0.878	35.63	0	0	0	0	0	0	0	0	0	0
Q6CF43	enoyl-CoA hydratase	8	0.001	DOWN	-0.895	33.82	0	0	0	0	0	0	0	0	0	0
Q6C6X6	Probable thiopurine S-methyltransferase	6	0.01	DOWN	-0.904	42.72	0	0	0	0	0	0	0	0	0	0
Q6CEH4	6-phosphogluconate dehydrogenase, decarboxylating	19	0	DOWN	-1.071	65.44	0	0	0	1	0	0	0	0	0	0
Q6C7I2	Citrate synthase	7	0.006	DOWN	-1.11	20.48	0	0	0	1	0	0	0	0	0	0
Q99145	ATP phosphoribosyltransferase	9	0	DOWN	-1.131	44.93	0	0	0	0	0	1	0	0	0	0
Q6C968	Semialdehyde dehydrogenase	4	0.004	DOWN	-1.212	19.51	0	0	1	0	0	0	0	0	0	0
Q6CC82	Nuclear transport factor 2	5	0.003	DOWN	-1.221	50.41	0	0	0	0	0	0	0	0	0	1
Q6C6T4	Transketolase	26	0	DOWN	-1.494	50.14	0	0	0	1	0	0	0	0	0	0
Q6CGV1	fructose-1,6-bisphosphatase	6	0	DOWN	-1.505	57.1	0	0	0	1	0	0	0	0	0	0
Q6CFU4	Putative zinc finger in N-recognin	1	0.001	DOWN	-3.053	0.43	0	0	0	0	0	0	0	0	0	0
