# Supplementary material for: Proteomic Study of Response to Copper, Cadmium, and Chrome Ion Stress in Yarrowia lipolytica Strains Isolated from Andean Mine Tailings in Peru
Source: Microorganisms. 2022 Oct 11;10(10):2002. doi: 10.3390/microorganisms10102002 (PMC9611812; doi:10.3390/microorganisms10102002)
Supplement: Supplementary file 1 [file microorganisms-10-02002-s001.zip › Supplementary Table S4.xlsx]

## Sheet: Table S4
Supplementary Table S4: Relative quantification of changes in protein abundance in Yarrowia lipolytica treated with copper ions.
ID	Protein / putative protein names	Number of Peptides	Q-value	Regulation	Media log2 Cupper/Control	% Coverage	Oxidative Stress Response	Oxide Reduction Activity	Protein metabolism	Carbohydrate metabolism	Nucleic Acid Metabolism	ATP Synthesis and Ion Transport	Cellular division	Cell membrane and cell wall	Protein folding	Transport
Significant proteins regulated with Copper treatment (mean log2 positive ratio and q-value < 0.01)
B5FVB6	Heavy-metal-associated domain	2	0	UP	2.146	44.44	1	0	0	0	0	0	0	0	0	0
Q6C7X2	Acyl carrier protein	1	0.004	UP	2.095	11.36	0	0	0	0	0	0	0	1	0	0
Q6CFM6	Chaperonin 10 Kd subunit	7	0	UP	1.947	71.15	0	0	0	0	0	0	0	0	1	0
W0TYM5	V-type proton ATPase subunit G	3	0	UP	1.772	33.04	0	0	0	0	0	1	0	0	0	0
Q6C962	40S ribosomal protein S24	1	0.01	UP	1.584	25.37	0	0	1	0	0	0	0	0	0	0
Q6C369	ADP-ribosylation factor 1	1	0.001	UP	1.573	10	0	0	0	0	0	0	0	0	0	1
Q6CCH5	Tetratricopeptide (TPR) repeat	3	0	UP	1.517	23.26	0	0	0	0	0	0	0	0	1	0
Q6CCY8	Glutaredoxin	1	0.002	UP	1.497	27.62	1	1	0	0	0	0	0	0	0	0
Q6C294	translation elongation factor EF-1	10	0	UP	1.494	70.45	0	0	1	0	0	0	0	0	0	0
Q6C7J7	Glycine cleavage system H protein	2	0	UP	1.454	32.56	0	0	0	0	0	0	0	0	0	0
Q6CCS7	Eukaryotic translation initiation factor 5A	4	0	UP	1.451	44.59	0	0	1	0	0	0	0	0	0	0
Q6C2R2	60S acidic ribosomal protein P2	4	0	UP	1.415	55.56	0	0	1	0	0	0	0	0	0	0
Q6CDX3	Ribosomal protein S19e	2	0	UP	1.36	22.45	0	0	1	0	0	0	0	0	0	0
Q6C6E4	Aspartate protease	1	0.005	UP	1.349	6.93	0	0	1	0	0	0	0	0	0	0
Q6CDH0	Nascent polypeptide-associated complex subunit alpha	4	0	UP	1.345	43.94	0	0	1	0	0	0	0	0	0	0
P38997	Saccharopine dehydrogenase [NAD(+), L-lysine-forming]	1	0.001	UP	1.318	3.25	0	1	0	0	0	0	0	0	0	0
Q6CF41	FK506-binding protein 1	6	0	UP	1.306	74.07	0	0	0	0	0	0	0	0	1	0
Q6CGR9	Vps5p	1	0.009	UP	1.281	1.58	0	0	0	0	0	0	0	0	0	1
Q6CEP5	3-methyladenine DNA glycosylase/8-oxoguanine DNA glycosylase	1	0.008	UP	1.277	2.22	0	0	0	0	0	0	1	0	0	0
Q6C2P6	40S ribosomal protein S12	6	0	UP	1.265	54.23	0	0	1	0	0	0	0	0	0	0
Q6C662	Superoxide dismutase [Cu-Zn]	4	0	UP	1.251	40.91	1	1	0	0	0	0	0	0	0	0
Q6C781	Protein disulfide-isomerase	15	0	UP	1.246	44.64	0	0	1	0	0	0	0	0	0	0
Q6C1P8	Ribosomal S17	2	0	UP	1.22	15.94	0	0	1	0	0	0	0	0	0	0
Q6C350	serine--tRNA ligase SES1	3	0	UP	1.22	10.38	0	0	0	0	0	0	0	0	0	0
Q6C492	Single-stranded DNA-binding protein	4	0	UP	1.178	39.2	0	0	0	0	1	0	0	0	0	0
Q6C765	Ca2+-binding protein, EF-hand superfamily	7	0	UP	1.158	60.54	0	0	0	0	0	0	0	0	0	0
Q6CAY3	Nascent polypeptide-associated complex subunit beta	1	0.004	UP	1.156	82.72	0	0	1	0	0	0	0	0	0	0
Q6CD63	HSP20-like chaperone	2	0.006	UP	1.087	13.84	0	0	0	0	0	0	0	0	1	0
Q6C617	Elongation factor 3 (EF-3)	6	0	UP	1.071	9.56	0	0	1	0	0	0	0	0	0	0
Q6C6P1	Glycoside hydrolase	16	0	UP	1.068	28.56	0	0	0	1	0	0	0	0	0	0
Q6BZW8	Eukaryotic translation initiation factor 3 subunit J	6	0	UP	1.01	27.69	0	0	1	0	0	0	0	0	0	0
Q6C3P2	Clathrin light chain	5	0	UP	1.001	29.49	0	0	0	0	0	0	0	0	0	1
Q6CCH7	STM1 Protein required for optimal translation under nutrient stress	6	0	UP	0.986	26.39	0	0	0	0	0	0	1	0	0	0
Q6C5E0	La-domain-containing protein	3	0.001	UP	0.985	14.29	0	0	1	0	0	0	0	0	0	0
Q6CC94	lipid-binding protein PIL1	12	0	UP	0.976	55.16	0	0	0	0	0	0	0	0	0	0
Q6C8D6	Heat shock protein 9/12	10	0	UP	0.948	83.72	0	0	0	0	0	0	0	0	1	0
Q6C7A8	Glutathione peroxidase	2	0.002	UP	0.94	14.29	1	1	0	0	0	0	0	0	0	0
Q6C8V3	Malate dehydrogenase	16	0	UP	0.939	71.6	0	0	0	1	0	0	0	0	0	0
Q6C0E9	Heat shoch protein 70	8	0	UP	0.936	64.93	0	0	0	0	0	0	0	0	1	0
Q6CCZ9	Ribosomal protein S28e	1	0.008	UP	0.931	13.04	0	0	1	0	0	0	0	0	0	0
Q6C6E6	Cytochrome c oxidase subunit Va	8	0	UP	0.906	48.67	0	0	0	0	0	1	0	0	0	0
Q6CEJ9	RanBP1 domain	3	0.001	UP	0.894	20.07	0	0	0	0	0	0	0	0	0	0
Q6C569	40S ribosomal protein S20	2	0.004	UP	0.884	20.51	0	0	1	0	0	0	0	0	0	0
O59949	Elongation factor 1-alpha	14	0	UP	0.883	37.83	0	0	1	0	0	0	0	0	0	0
Q6C5Q2	V-type proton ATPase subunit F	3	0.001	UP	0.881	44.26	0	0	0	0	0	1	0	0	0	0
Q6C959	40S ribosomal protein S21	3	0.001	UP	0.858	45.98	0	0	1	0	0	0	0	0	0	0
Q6C1C1	ribosomal protein L7/L12	4	0	UP	0.852	52.15	0	0	1	0	0	0	0	0	0	0
Q6C889	Putative cell polarity protein (Tea1)	6	0	UP	0.835	7.04	0	0	0	0	0	0	0	1	0	0
Q6C6Z2	Mitochondrial import inner membrane translocase subunit TIM9	3	0.001	UP	0.819	36.47	0	0	0	0	0	0	0	0	0	1
Q6CGB4	NADH-ubiquinone oxidoreductase	4	0.001	UP	0.809	43.02	0	1	0	0	0	1	0	0	0	0
Q6CGG3	FK506-binding protein 2	4	0.001	UP	0.808	47.22	0	0	0	0	0	0	0	0	1	0
Q6C081	Tropomyosin	10	0	UP	0.807	62.11	0	0	0	0	0	0	1	0	0	0
Q6C9X9	Cell wall protein ECM33	7	0	UP	0.776	24.42	0	0	0	0	0	0	0	1	0	0
Q6C4E9	vacuolar ATP synthase subunit B	3	0.006	UP	0.768	10.35	0	0	0	0	0	1	0	0	0	0
P80547	Fatty acid-binding protein	11	0	UP	0.758	65.12	0	0	0	0	0	0	0	0	0	1
Q6C877	ATP synthase subunit delta, mitochondrial	3	0.003	UP	0.751	70.37	0	0	0	0	0	1	0	0	0	0
Q6C7B6	ubiquitin-like polyubiquitin-binding protein	5	0	UP	0.739	17.2	0	0	0	0	0	0	0	0	1	0
Q6CDV4	ATP-dependent RNA helicase	3	0.004	UP	0.732	18.48	0	0	0	0	1	0	0	0	0	0
Q6CC67	Membrane-associating domain	2	0.01	UP	0.732	10.92	0	0	0	0	0	0	0	0	0	0
Q6C2R0	set domain	5	0.003	UP	0.721	12.98	1	0	0	0	0	0	0	0	0	0
Q6C1T7	RNA recognition motif (RRM) domain	4	0.001	UP	0.72	13.03	0	0	0	0	1	0	0	0	0	0
Q6CCN4	Heat shock-like protein 90	12	0	UP	0.71	27.13	0	0	0	0	0	0	0	0	1	0
Q6CGM0	40S ribosomal protein	5	0.001	UP	0.71	31.85	0	0	1	0	0	0	0	0	0	0
Q6C177	Aldo/Keto reductasa	18	0	UP	0.665	64.71	0	1	0	1	0	0	0	0	0	0
Q6CDY2	Pir proteins	3	0.005	UP	0.655	12.24	0	0	0	0	0	0	0	1	0	0
Q6CA43	1,3-beta-glucanosyltransferase	5	0.002	UP	0.636	8.88	0	0	0	0	0	0	0	1	0	0
Q6CG57	Adenylate kinase	7	0.001	UP	0.63	27.89	0	0	0	0	0	1	0	0	0	0
Q6CDH3	Polyadenylate-binding protein, cytoplasmic and nuclear	5	0.002	UP	0.611	10.65	0	0	0	0	1	0	0	0	0	0
Q6C7L4	Thioredoxin reductase	5	0.003	UP	0.609	23.2	1	1	0	0	0	0	0	0	0	0
Q6CC79	Non-histone chromosomal protein 6	6	0	UP	0.597	52.43	0	0	0	0	0	0	1	0	0	0
Q6CDU5	Bin/Amphiphysin/Rvs domain of Golgi vesicle protein of 36 kDa	6	0.008	UP	0.575	31.91	0	0	1	0	0	0	0	0	0	0
Q6CDQ7	Plasma membrane ATPase	11	0	UP	0.554	18.89	0	0	0	0	0	1	0	0	0	0
Q6C1K0	ATP synthase	7	0.001	UP	0.552	44.93	0	0	0	0	0	1	0	0	0	0
Q6CFU7	Glycosyl hydrolase	15	0	UP	0.542	63.9	0	0	0	1	0	0	0	0	0	0
Q6C9G8	NADH-cytochrome b5 reductase 2	7	0.003	UP	0.54	41.58	0	1	0	0	0	0	0	0	0	0
Q6C290	ubiquitin-40S ribosomal protein S31 fusion protein	5	0	UP	0.538	36.67	0	0	1	0	0	0	0	0	0	0
Q6C1D2	porin	7	0.003	UP	0.492	38.95	0	0	0	0	0	0	0	0	0	1
Q6C1A8	Peptidase	9	0.002	UP	0.478	26.57	0	0	1	0	0	0	0	0	0	0
Q6CFN7	Thioredoxin 4	7	0.001	UP	0.471	53.37	1	1	0	0	0	0	0	0	0	0
Q6CCF9	Endoribonuclease L-PSP	7	0.004	UP	0.424	45	0	0	0	0	1	0	0	0	0	0
Q6CEJ7	peroxiredoxin TSA1	11	0	UP	0.361	75.51	1	1	0	0	0	0	0	0	0	0
Q6C3D2	Putative intracellular protease/amidase	9	0.006	UP	0.341	49.2	0	0	1	0	0	0	0	0	0	0
Q6CI99	P-loop containing nucleoside triphosphate hydrolase protein	15	0.008	UP	0.315	31.71	0	0	0	0	0	0	0	0	0	0
Significant proteins regulated with Copper treatment (mean log2 positive ratio and q-value < 0.05)
Q6CDT9	60s Acidic ribosomal protein P1	2	0.023	UP	1.1	42.99	0	0	1	0	0	0	0	0	0	0
Q6CHM2	RHO protein GDP dissociation inhibitor	1	0.044	UP	0.94	6.93	0	0	0	0	0	0	0	0	0	0
Q6C986	60S ribosomal protein L10	1	0.045	UP	0.837	4.98	0	0	1	0	0	0	0	0	0	0
Q6CHD7	ribosomal L29 protein	1	0.023	UP	0.81	8.13	0	0	1	0	0	0	0	0	0	0
B5FVB4	Blt1 N-terminal domain	1	0.05	UP	0.808	16.67	0	0	0	0	0	0	0	0	0	0
Q6BZS1	translation factor eIF-1A	2	0.044	UP	0.78	33.1	0	0	0	0	0	0	0	0	0	0
Q6CE54	ankyrin repeat-containing domain protein	4	0.012	UP	0.751	34.5	0	0	0	0	0	0	0	0	1	0
Q6C2R9	40S ribosomal protein S1	3	0.019	UP	0.693	13.73	0	0	1	0	0	0	0	0	0	0
Q6C2S5	40S ribosomal protein S9	3	0.016	UP	0.649	16.67	0	0	1	0	0	0	0	0	0	0
Q6C5V3	UBX domain	3	0.023	UP	0.647	13.63	0	0	0	0	0	0	0	0	0	0
Q6CHA6	40S ribosomal protein S7	3	0.024	UP	0.594	25	0	0	1	0	0	0	0	0	0	0
Q6C4Z7	Eukaryotic aspartyl protease	4	0.018	UP	0.569	11.69	0	0	1	0	0	0	0	0	0	0
Q6CEP2	60S acidic ribosomal protein P0	3	0.04	UP	0.514	14.65	0	0	1	0	0	0	0	0	0	0
Q6CEU6	60S ribosomal protein L13	3	0.046	UP	0.499	25.12	0	0	1	0	0	0	0	0	0	0
Q6C9H1	Protein of unknown function (DUF3294)	3	0.04	UP	0.436	15.25	0	0	0	0	0	0	0	0	0	0
Q6C361	Ser-Thr-rich glycosyl-phosphatidyl-inositol-anchored membrane	3	0.044	UP	0.432	17.73	0	0	0	0	0	0	0	0	0	0
Q6C0G4	40S ribosomal protein S8	4	0.04	UP	0.419	28.28	0	0	1	0	0	0	0	0	0	0
Q6C105	ATP synthase subunit 4, mitochondrial	6	0.02	UP	0.409	30.41	0	0	0	0	0	1	0	0	0	0
Q6C0C5	Histone H4	6	0.046	UP	0.338	51.46	0	0	0	0	0	0	1	0	0	0
B5FVF1	Acyl CoA binding protein	4	0.047	UP	0.332	79.07	0	0	0	0	0	0	0	0	0	0
Q6C2E3	Cytochrome b-c1 complex subunit 2, mitochondrial	6	0.047	UP	0.323	35.97	0	0	0	0	0	1	0	0	0	0
Significant proteins regulated with Copper treatment (mean log2 positive ratio and q-value > 0.05)
Q6CF38	Adenylyl cyclase-associated protein	2	0.158	UP	2.397	4.83	0	0	0	0	0	0	0	0	0	0
Q6CG14	Reticulon-like protein	1	0.07	UP	1.24	2.39	0	0	0	0	0	0	0	0	0	1
Q6C080	aspartyl protease	8	0.154	UP	0.956	38.13	0	0	1	0	0	0	0	0	0	0
Q6CA05	Tim10/DDP family zinc finger	1	0.139	UP	0.955	20.99	0	0	0	0	0	0	0	0	0	1
Q6C3Q0	Iron-sulphur cluster biosynthesis	1	0.156	UP	0.929	8.7	0	0	0	0	0	0	0	0	0	0
Q6CAP8	Kri1p	1	0.166	UP	0.914	3.29	0	0	1	0	0	0	0	0	0	0
Q6CAG7	DUF1690 domain-containing protein	1	0.157	UP	0.913	15.48	0	0	0	0	0	0	0	0	0	0
F2Z6F1	NADH:ubiquinone oxidoreductase 78kD subunit	1	0.156	UP	0.907	1.37	0	1	0	0	0	1	0	0	0	0
B5RSK3	subunit of protein NADH:ubiquinone oxidoreductase (Complex I)	1	0.066	UP	0.877	15.22	0	1	0	0	0	1	0	0	0	0
Q6C3L1	putative serine esterase	1	0.172	UP	0.874	3.47	0	0	0	0	0	0	0	1	0	0
Q6C9L1	Ribosomal protein L14p/L23e	1	0.058	UP	0.867	5.93	0	0	1	0	0	0	0	0	0	0
Q6C1Z5	X-domain of DnaJ-containing-domain-containing protein	1	0.064	UP	0.84	3.57	0	0	0	0	0	0	0	0	0	0
Q6CBA9	electron transfer flavo protein, beta subunit	1	0.19	UP	0.84	10.94	0	0	0	0	0	1	0	0	0	0
Q6C3C3	Chaperone DnaJ	1	0.274	UP	0.822	3.6	0	0	0	0	0	0	0	0	1	0
Q6CDH2	Ubiquitin-conjugating enzyme E2 35	1	0.085	UP	0.816	17.33	0	0	0	0	0	0	0	0	0	0
F2Z5Z3	ADP/ATP carrier protein	2	0.051	UP	0.76	23.18	0	0	0	0	0	1	0	0	0	0
Q6C975	epsin N-terminal homology (ENTH) domain	1	0.079	UP	0.752	2	0	0	0	0	0	0	0	0	0	1
Q6C477	60S ribosomal protein L9	2	0.105	UP	0.751	15.96	0	0	1	0	0	0	0	0	0	0
Q6CGF6	U6 snRNA-associated Sm-like protein LSm4	1	0.105	UP	0.73	9.92	0	0	0	0	1	0	0	0	0	0
Q6CET3	calnexin	1	0.13	UP	0.699	1.55	0	0	0	0	0	0	0	0	1	0
Q6C4W0	putative Sugar Porter	1	0.128	UP	0.688	1.83	0	0	0	0	0	0	0	0	0	1
Q6CC75	Cytoplasmic inorganic pyrophosphatase (PPase)	1	0.244	UP	0.676	12.37	0	0	0	0	0	0	0	0	0	0
Q6C9J5	carbohydrate-binding module family 48 protein	2	0.053	UP	0.67	23.33	0	0	0	0	0	0	0	0	0	0
Q6C2S0	Protein of unknown function (DUF2804)	2	0.095	UP	0.644	12.57	0	0	0	0	0	0	0	0	0	0
Q6C4Q8	Ribosomal protein L31e	1	0.293	UP	0.61	10.34	0	0	1	0	0	0	0	0	0	0
Q6C9T4	Slm1p	1	0.165	UP	0.609	1.78	0	0	0	0	0	0	0	0	0	1
Q6C9Q2	Histidine phosphatase superfamily	1	0.185	UP	0.58	4.88	0	0	0	0	0	0	0	0	0	0
Q6CBS7	60S ribosomal protein L17	2	0.091	UP	0.556	15.76	0	0	1	0	0	0	0	0	0	0
Q6CFX7	Phosphoglycerate mutase	16	0.293	UP	0.549	80.16	0	0	0	1	0	0	0	0	0	0
Q6CHI8	peptidase S8/S53 domain-containing protein	1	0.2	UP	0.531	1.5	0	0	1	0	0	0	0	0	0	0
Q6C414	Protein transport protein SEC31	1	0.33	UP	0.525	1.01	0	0	0	0	0	0	0	0	0	1
Q6CBI2	GrpE protein homolog	1	0.144	UP	0.518	4.44	0	0	0	0	0	0	0	0	0	1
Q6CI01	Histone-like transcription factor	1	0.264	UP	0.517	4.88	0	0	0	0	0	0	1	0	0	0
Q6C0H3	60S ribosomal protein L8	2	0.064	UP	0.503	16.48	0	0	1	0	0	0	0	0	0	0
Q6CDX4	prohibitin subunit PHB2	1	0.328	UP	0.501	13.33	0	0	0	0	0	0	0	0	0	0
Q6C4I6	Histone H2A	2	0.052	UP	0.497	45.19	0	0	0	0	0	0	1	0	0	0
Q6CEU5	40S ribosomal protein S16	2	0.256	UP	0.491	19.15	0	0	1	0	0	0	0	0	0	0
Q6C5M8	Cytochrome c oxidase subunit 6B	1	0.234	UP	0.488	10.71	0	0	0	0	0	1	0	0	0	0
B5FVG4	ribosomal protein L22	2	0.139	UP	0.487	23.48	0	0	1	0	0	0	0	0	0	0
Q6CI89	ribosome associated DnaJ chaperone	2	0.173	UP	0.485	12.59	0	0	0	0	0	0	0	0	1	0
Q6C242	40S ribosomal protein S13	2	0.144	UP	0.466	16.56	0	0	1	0	0	0	0	0	0	0
Q6CEF3	GMP synthase [glutamine-hydrolyzing]	2	0.144	UP	0.466	9.87	0	0	1	0	0	0	0	0	0	0
Q6C490	pyridoxal phosphate-dependent transferase	1	0.252	UP	0.466	2.93	0	0	0	0	0	0	0	0	0	0
Q6CA56	40S ribosomal protein S22	1	0.265	UP	0.456	22.31	0	0	1	0	0	0	0	0	0	0
Q6C763	tRNA-aminoacylation cofactor ARC1	1	0.3	UP	0.445	4.57	0	0	0	0	0	0	0	0	0	0
Q6CHD8	ATP synthase catalytic subunit A	2	0.166	UP	0.437	3.43	0	0	0	0	0	1	0	0	0	0
Q6CE71	YEATS family	1	0.265	UP	0.437	3.69	0	0	0	0	0	0	0	0	0	0
Q6C0Y7	Pyruvate dehydrogenase E1 component subunit alpha	1	0.285	UP	0.434	4.31	0	0	0	0	0	0	0	0	0	0
Q6CB66	calcium-activated chloride channel-domain-containing protein	5	0.064	UP	0.432	3.25	0	0	0	0	0	0	0	0	0	0
Q6C4I7	Histone H2B	2	0.082	UP	0.432	17.27	0	0	0	0	0	0	1	0	0	0
Q6C2S6	60S ribosomal protein L21	2	0.22	UP	0.429	18.63	0	0	1	0	0	0	0	0	0	0
Q6CB49	Pyridoxal phosphate homeostasis protein	1	0.279	UP	0.429	3.77	0	0	1	0	0	0	0	0	0	0
Q6C648	SOR1 Sorbitol dehydrogenase	1	0.275	UP	0.418	2.52	0	0	0	1	0	0	0	0	0	0
Q9B6D5	Cytochrome c oxidase subunit 2	2	0.199	UP	0.415	13.22	0	0	0	0	0	1	0	0	0	0
Q6CFG6	rRNA-processing protein EFG1	2	0.177	UP	0.414	5.25	0	0	1	0	0	0	0	0	0	0
Q6CEM5	S-adenosylmethionine synthase	4	0.057	UP	0.409	18.65	0	0	0	0	0	0	0	0	0	0
Q6CBS3	Vacuolar-sorting protein SNF7	1	0.307	UP	0.406	7.44	0	0	0	0	0	0	0	0	0	1
P41923	Orotate phosphoribosyltransferase	2	0.11	UP	0.4	11.87	0	0	0	0	1	0	0	0	0	0
Q6CDU7	60S ribosomal protein L28	2	0.158	UP	0.398	12.08	0	0	1	0	0	0	0	0	0	0
Q6C4U7	60S ribosomal protein L30	1	0.294	UP	0.391	11.01	0	0	1	0	0	0	0	0	0	0
Q6C5A3	cytochrome c oxidase subunit IV	1	0.235	UP	0.387	29.63	0	1	0	0	0	0	0	0	0	0
Q6CD02	60S ribosomal protein L34	1	0.22	UP	0.386	7.27	0	0	1	0	0	0	0	0	0	0
Q6C9N5	VPS1 Dynamin-like GTPase	2	0.32	UP	0.375	2.99	0	0	0	0	0	0	0	0	0	0
Q6CI26	UTP--glucose-1-phosphate uridylyltransferase	3	0.186	UP	0.372	12.1	0	0	0	0	0	0	0	1	0	0
Q6CE11	Dipeptidyl peptidase 3	2	0.194	UP	0.371	10.1	0	0	1	0	0	0	0	0	0	0
Q6C776	nucleotide-diphospho-sugar transferase	3	0.18	UP	0.368	7.72	0	0	0	0	0	0	0	0	0	0
F2Z6F8	14-3-3 protein	4	0.067	UP	0.359	27.17	1	0	0	0	0	0	0	0	0	0
Q6C844	Saccharopine dehydrogenase	3	0.17	UP	0.353	8.05	0	1	0	0	0	0	0	0	0	0
Q6C955	60S ribosomal protein L12	2	0.179	UP	0.35	16.36	0	0	1	0	0	0	0	0	0	0
Q6C987	Phosducin	3	0.152	UP	0.349	12.8	0	0	0	0	0	0	0	0	0	0
Q6C1T4	Inorganic pyrophosphatase	3	0.131	UP	0.341	16.72	0	0	0	0	0	0	0	0	0	0
Q6C0H1	60S ribosomal protein L2	2	0.234	UP	0.34	12.2	0	0	1	0	0	0	0	0	0	0
Q6C234	Threonyl-tRNA synthetase, essential cytoplasmic protein	1	0.329	UP	0.34	1.85	0	0	1	0	0	0	0	0	0	0
Q6CEL9	Aminopeptidase	3	0.325	UP	0.329	6.49	0	0	1	0	0	0	0	0	0	0
Q6CGY9	Metalloenzyme, LuxS/M16 peptidase-like protein	4	0.105	UP	0.328	11.39	0	0	1	0	0	0	0	0	0	0
Q6CB46	Type 1 glutamine amidotransferase	2	0.236	UP	0.323	11.72	0	0	0	0	0	0	0	0	0	0
Q6C7I6	60S ribosomal protein L14	1	0.305	UP	0.317	17.27	0	0	1	0	0	0	0	0	0	0
B5RSL8	ubiquitin	2	0.28	UP	0.306	37.66	0	0	0	0	0	0	0	0	0	0
Q6CF28	Plasma membrane t-SNARE, putative	3	0.21	UP	0.304	13.27	0	0	0	0	0	0	0	0	0	1
Q6CAN4	Branched-chain-amino-acid aminotransferase	2	0.33	UP	0.301	7.47	0	0	1	0	0	0	0	0	0	0
Q6CB65	60S ribosomal protein L3	2	0.284	UP	0.3	6.98	0	0	1	0	0	0	0	0	0	0
B5RSM6	Lsm (Like Sm) protein, putative	3	0.171	UP	0.297	26.06	0	0	0	0	1	0	0	0	0	0
Q6C2Q9	cystathionine gamma-lyase	6	0.091	UP	0.293	45.18	0	0	1	0	0	0	0	0	0	0
Q6CHP2	Mitochondrial glycoprotein	7	0.067	UP	0.285	44.53	0	0	0	0	0	0	0	0	0	0
Q6CGS0	U6 snRNA-associated Sm-like protein LSm1	2	0.304	UP	0.282	27.08	0	0	0	0	1	0	0	0	0	0
Q6C1Q9	Mitochondrial phosphate carrier protein	2	0.338	UP	0.274	10.84	0	0	0	0	0	1	0	0	0	0
Q6CA55	40S ribosomal protein S14	2	0.251	UP	0.249	13.89	0	0	1	0	0	0	0	0	0	0
Q6CFT2	polysaccharide biosynthesis-domain-containing protein	6	0.138	UP	0.247	55.7	0	0	0	1	0	0	0	0	0	0
Q6CEM6	Nucleosome assembly protein (NAP)	5	0.219	UP	0.246	24.35	0	0	0	0	0	0	1	0	0	0
Q6C9B1	ATP synthase subunit 5, mitochondrial	9	0.059	UP	0.236	52.34	0	0	0	0	0	1	0	0	0	0
Q6C3E1	glycerol kinase	4	0.255	UP	0.225	22.07	0	0	0	1	0	0	0	0	0	0
Q6CFS3	inositol-3-phosphate synthas	10	0.097	UP	0.222	27.17	0	0	0	1	0	0	0	0	0	0
Q6CHM8	MAS20 protein import receptor	3	0.316	UP	0.217	28.05	0	0	0	0	0	0	0	0	0	1
Q6CCI0	60S ribosomal protein L16	3	0.287	UP	0.216	17.5	0	0	0	1	0	0	0	0	0	0
Q6C812	Acetyltransferase component of pyruvate dehydrogenase complex	13	0.057	UP	0.202	46.1	0	0	0	0	0	0	0	0	0	0
Q6C535	Mitochondrial intermembrane space import and assembly protein 40	9	0.178	UP	0.191	42.29	0	1	0	0	0	0	0	0	1	0
Q6C9M7	Protein of unknown function (DUF1761)	3	0.328	UP	0.183	48.37	0	0	0	0	0	0	0	0	0	0
Q6BZY5	Stress-responsive protein Ish1	4	0.321	UP	0.176	7.64	1	0	0	0	0	0	1	0	0	0
Q6CFJ5	NADPH oxidoreductase containing flavin mononucleotide (FMN)	7	0.242	UP	0.175	28.46	0	1	0	0	0	0	0	0	0	0
Q9UVF3	Actin	9	0.23	UP	0.155	34.93	0	0	0	0	0	0	0	0	0	1
Q6C4Z8	60S ribosomal protein L5	6	0.339	UP	0.151	34.93	0	0	1	0	0	0	0	0	0	0
Q6C239	Hsp70 nucleotide exchange factor FES1	4	0.309	UP	0.149	16.79	0	0	0	0	0	0	0	0	1	0
Q6C612	Electron transfer flavoprotein	5	0.325	UP	0.128	51.19	0	0	0	0	0	1	0	0	0	0
Q6C638	Cobalamin-Independent Methionine Synthase	12	0.312	UP	0.087	20.37	0	0	0	0	0	0	0	0	0	0
Significant proteins regulated with Copper treatment (mean log2 negative ratio and q-value > 0.05)
Q6C846	Acetylornithine aminotransferase, mitochondrial	6	0.308	DOWN	-0.153	20.68	0	0	1	0	0	0	0	0	0	0
Q6CHA5	Ribosome maturation protein SBDS	9	0.173	DOWN	-0.155	88.03	0	0	1	0	0	0	0	0	0	0
Q6C354	2-methylcitrate dehydratase, mitochondrial	6	0.341	DOWN	-0.16	14.81	0	0	0	0	0	0	0	0	0	0
Q6C5L8	Dihydrolipoyl transsuccinylase	5	0.276	DOWN	-0.168	14.99	0	0	0	0	0	0	0	0	0	0
Q6C1Y2	chaperone ATPase HSP78	9	0.205	DOWN	-0.177	17.26	0	0	0	0	0	0	0	0	1	0
Q6C5M6	Phosphoribosyl transferase domain	6	0.234	DOWN	-0.177	45.97	0	0	0	0	0	0	0	0	0	0
Q6CGH1	Alkyl hydroperoxide reductase subunit AhpC	6	0.17	DOWN	-0.181	47.3	1	1	0	0	0	0	0	0	0	0
Q6CAU5	pyridoxal biosynthesis lyase PdxS	9	0.113	DOWN	-0.195	43.48	0	0	0	0	0	0	0	0	0	0
Q6CF05	Proteasome subunit beta type 2	3	0.28	DOWN	-0.209	33.79	0	0	1	0	0	0	0	0	0	0
Q6C5X3	NADPH-dependent FMN reductase	3	0.278	DOWN	-0.21	36.14	0	1	0	0	0	0	0	0	0	0
Q6C5R1	Pyridoxamine 5'-phosphate oxidase	4	0.178	DOWN	-0.226	53.8	0	1	0	0	0	0	0	0	0	0
Q6CF67	pyruvate dehydrogenase	8	0.138	DOWN	-0.234	30.49	0	0	0	1	0	0	0	0	0	0
Q6CD21	Ornithine aminotransferase	3	0.234	DOWN	-0.243	9.03	0	0	1	0	0	0	0	0	0	0
Q6C5H4	Glutathione reductase	8	0.11	DOWN	-0.259	30.64	1	1	0	0	0	0	0	0	0	0
Q6C0Z6	Cytochrome c peroxidase, mitochondrial	3	0.309	DOWN	-0.264	18.53	1	1	0	0	0	0	0	0	0	0
Q6CFD2	Sulfate adenylyltransferase	7	0.091	DOWN	-0.279	14.51	0	0	0	0	0	0	0	0	0	0
Q6CFM9	Aminopeptidase I zinc metalloprotease (M18)	4	0.173	DOWN	-0.294	15.13	0	0	1	0	0	0	0	0	0	0
Q6C6X4	Protein of unknown function (DUF3237)	1	0.285	DOWN	-0.294	7.37	0	0	0	0	0	0	0	0	0	0
Q6CFZ0	Six-hairpin glycosidase-like protein	1	0.328	DOWN	-0.304	1.76	0	0	0	1	0	0	0	0	0	0
Q6CI02	Cytochrome b-c1 complex subunit Rieske, mitochondrial	3	0.28	DOWN	-0.311	23.56	0	0	0	0	0	1	0	0	0	0
Q6CBT9	Thiamine monophosphate synthase	3	0.204	DOWN	-0.315	8.41	0	0	0	0	0	0	0	0	0	0
Q6C2M1	Uncharacterised protein family UPF0047	3	0.09	DOWN	-0.328	26.06	0	0	0	0	0	0	0	0	0	0
Q6CC60	ubiquinol-cytochrome-c reductase complex subunit-domain-containing protein	1	0.333	DOWN	-0.338	10.98	0	0	0	0	0	1	0	0	0	0
Q6CBF1	proteasome subunit alpha Type 4	4	0.169	DOWN	-0.341	21.6	0	0	1	0	0	0	0	0	0	0
Q6CB55	Coatomer subunit beta'	1	0.285	DOWN	-0.346	1.14	0	0	0	0	0	0	0	0	0	1
Q6CA97	Succinate--CoA ligase [ADP-forming] subunit beta, mitochondrial	4	0.13	DOWN	-0.351	17.7	0	0	0	0	0	1	0	0	0	0
Q6CEJ2	Proteasome subunit beta type 5	3	0.168	DOWN	-0.358	12.59	0	0	1	0	0	0	0	0	0	0
Q6C042	DNA-binding TFAR19-related protein	1	0.235	DOWN	-0.367	22.14	0	0	0	0	0	0	0	0	0	0
Q6C708	Prohibitin-1	2	0.206	DOWN	-0.376	8.51	0	0	0	0	0	0	0	0	0	0
Q6C2A8	DNA-directed RNA polymerases I, II, and III subunit RPABC3	1	0.173	DOWN	-0.379	6.47	0	0	0	0	1	0	0	0	0	0
Q6C6J2	Cystathionine beta-synthase	4	0.064	DOWN	-0.38	12.27	0	0	1	0	0	0	0	0	0	0
Q6CC78	Oxysterol-binding protein	1	0.302	DOWN	-0.382	3.54	0	0	0	0	0	0	0	0	0	0
Q6C588	Peptide methionine sulfoxide reductase	2	0.118	DOWN	-0.383	14.44	1	0	0	0	0	0	0	0	0	0
Q6C6H5	carbamoyl-phosphate synth	2	0.252	DOWN	-0.394	1.14	0	0	0	0	0	0	0	0	0	0
Q6CG46	Nucleolar protein 58	4	0.071	DOWN	-0.403	16.89	0	0	0	0	1	0	0	0	0	0
Q6CBA7	carboxymethylenebutenolidase	4	0.117	DOWN	-0.411	34.81	0	0	0	0	0	0	0	0	0	0
Q6CAV2	Pyruvate carboxylase	1	0.278	DOWN	-0.412	1.68	0	0	0	1	0	0	0	0	0	0
Q6C4C8	60S ribosomal protein L6	1	0.28	DOWN	-0.427	7.49	0	0	1	0	0	0	0	0	0	0
Q6C990	glutamine synthetase	2	0.187	DOWN	-0.447	13.54	0	0	1	0	0	0	0	0	0	0
Q6CG13	Alpha/Beta hydrolase protein	2	0.066	DOWN	-0.46	4.58	0	0	1	0	0	0	0	0	0	0
Q6CFW1	O-methyltransferase	1	0.241	DOWN	-0.464	24.12	0	0	0	0	0	0	0	0	0	0
Q6CDE7	Riboflavin synthase, putative	1	0.252	DOWN	-0.477	4.39	0	1	0	0	0	0	0	0	0	0
Q6C047	CAP Gly-rich domain-containing protein	1	0.243	DOWN	-0.48	5	0	0	0	0	0	0	0	0	0	0
Q6CBN5	Survival factor 1	1	0.243	DOWN	-0.482	3.02	1	0	0	0	0	0	0	0	0	0
Q6C0M3	adenosine kinase	1	0.244	DOWN	-0.491	2.88	0	0	0	0	0	0	0	0	0	0
Q6C0Y2	PITH domain	1	0.333	DOWN	-0.511	18.57	0	0	0	0	0	0	0	0	0	0
Q6CAE2	Thioesterase-like	1	0.234	DOWN	-0.517	5.74	0	0	0	0	0	0	0	0	1	0
Q6C6W9	Protein YSC84	1	0.24	DOWN	-0.526	3.57	0	0	0	0	0	0	0	0	0	0
Q6C5C7	Creatinase/aminopeptidase	2	0.082	DOWN	-0.551	4.92	0	0	1	0	0	0	0	0	0	0
Q6CAB0	Inositol-1-monophosphatase	1	0.305	DOWN	-0.559	6.02	0	0	0	0	0	0	0	1	0	0
Q6C8D2	40S ribosomal protein S18	1	0.175	DOWN	-0.566	17.11	0	0	1	0	0	0	0	0	0	0
Q6CDL0	NAD(P)H-hydrate epimerase	1	0.272	DOWN	-0.619	8.16	0	0	0	0	0	0	0	0	0	0
Q6CB91	glutathione S-transferase	1	0.091	DOWN	-0.624	4.04	1	1	0	0	0	0	0	0	0	0
Q6CHA1	SKP1	1	0.164	DOWN	-0.624	10.49	0	0	0	0	0	0	0	0	0	0
Q6CBA5	nucleophile aminohydrolase	1	0.163	DOWN	-0.625	2.27	0	0	0	0	0	0	0	0	0	0
Q6C097	Porphobilinogen deaminase	1	0.273	DOWN	-0.626	5.03	0	0	1	0	0	0	0	0	0	0
Q6C673	IMP-specific 5'-nucleotidase 1	1	0.147	DOWN	-0.628	5.24	0	0	0	0	0	1	0	0	0	0
P41555	Isocitrate lyase	1	0.157	DOWN	-0.636	5.74	0	0	0	1	0	0	0	0	0	0
Q6CEH8	Glycosidase	2	0.095	DOWN	-0.64	5.24	0	0	0	1	0	0	0	0	0	0
Q6CCJ7	3-hydroxyacyl-CoA dehydrogenase	2	0.057	DOWN	-0.656	19.54	0	1	0	0	0	0	0	0	0	0
Q6C3B0	Protein SEY1	1	0.308	DOWN	-0.658	1.49	0	0	0	0	0	0	0	0	0	0
Q6C8V6	Proteolipid membrane potential modulator	1	0.126	DOWN	-0.666	28.07	0	0	0	0	0	0	0	0	0	0
Q6C224	chaperonin Cct	1	0.149	DOWN	-0.666	2.86	0	0	0	0	0	0	0	0	1	0
Q6C4U6	60S ribosomal protein L24	1	0.256	DOWN	-0.666	5.16	0	0	1	0	0	0	0	0	0	0
Q6C609	pseudouridine synthase	1	0.248	DOWN	-0.677	3.51	0	0	0	0	0	0	0	0	0	0
Q6C950	Proteasome subunit beta type 7	1	0.233	DOWN	-0.765	5.36	0	0	1	0	0	0	0	0	0	0
Q6CAT1	Fe-S protein assembly co-chaperone HscB	1	0.09	DOWN	-0.781	3.94	0	0	0	0	0	0	0	0	0	0
Q6C8S0	ATP synthase subunit J, mitochondrial	1	0.231	DOWN	-0.781	25.81	0	0	0	0	0	1	0	0	0	0
Q6C482	Adenylosuccinate synthetase	2	0.079	DOWN	-0.808	6.06	0	0	0	0	1	0	0	0	0	0
Q6C297	S-(hydroxymethyl)glutathione dehydrogenase	1	0.186	DOWN	-0.863	7.35	0	1	0	0	0	0	0	0	0	0
Q6C5N1	Alanine-glyoxylate aminotransferase	1	0.074	DOWN	-0.867	13.72	0	0	0	0	0	0	0	0	0	0
Q6CDX6	HAD-like domain-containing protein	1	0.169	DOWN	-0.875	7.24	0	0	0	0	0	0	0	0	0	0
Q6CBL1	Glutathione synthetase	1	0.191	DOWN	-0.892	3.67	1	1	0	0	0	0	0	0	0	0
Q6C4X4	phenylalanyl-tRNA synthetase	1	0.051	DOWN	-0.909	2.19	0	0	0	0	0	0	0	0	0	0
Q6CHE0	Glycine cleavage system P protein	1	0.185	DOWN	-0.953	1.51	0	0	0	0	0	0	0	0	0	0
Q6CG95	Ran-interacting Mog1 protein	1	0.136	DOWN	-1.012	29.27	0	0	0	0	0	0	0	0	0	0
Q6C4D8	Pkinase-domain-containing protein	1	0.069	DOWN	-1.26	2.27	1	0	0	0	0	0	0	0	0	0
Q6C9Z8	NADPH-dependent aldehyde reductase	1	0.062	DOWN	-1.275	2.91	0	1	0	0	0	0	0	0	0	0
Q6C8T8	Cytidine deaminase	1	0.053	DOWN	-1.315	26.85	0	0	0	0	0	0	0	0	0	0
Significant proteins regulated with Copper treatment (mean log2 negative ratio and q-value < 0.05)
Q6C4K5	Fructose-bisphosphate aldolase	13	0.041	DOWN	-0.22	49.18	0	0	0	1	0	0	0	0	0	0
Q6BZX6	Purine nucleoside phosphorylase	13	0.015	DOWN	-0.282	69.8	0	0	0	0	1	0	0	0	0	0
Q6CCD9	Peptidyl-prolyl cis-trans isomerase	8	0.032	DOWN	-0.286	57.67	0	0	0	0	0	0	0	0	1	0
Q6CH62	6,7-dimethyl-8-ribityllumazine synthase	6	0.04	DOWN	-0.312	66.67	0	0	0	0	0	0	0	0	0	0
Q6CFH4	Ribose-5-phosphate isomerase	6	0.031	DOWN	-0.365	41.15	0	0	0	1	0	0	0	0	0	0
Q6CCY1	mitochondrial ATPase inhibitor	4	0.044	DOWN	-0.416	25.3	0	0	0	0	0	0	0	0	0	0
Q6C0B4	Succinate-semialdehyde dehydrogenase	4	0.043	DOWN	-0.463	28.74	0	1	0	0	0	0	0	0	0	0
Q6C4L7	Guanine deaminase	3	0.029	DOWN	-0.502	14.63	0	0	0	0	1	0	0	0	0	0
Q6CFP5	Peptide hydrolase	2	0.04	DOWN	-0.572	6.42	0	0	1	0	0	0	0	0	0	0
Q6BZV7	Dienelactone hydrolase	4	0.015	DOWN	-0.666	17.92	0	0	0	0	0	0	0	0	0	0
Q6C7J1	Adenylyl-sulfate kinase	2	0.015	DOWN	-0.745	14.65	0	0	0	0	0	0	0	0	0	0
Q6BZV4	class II aldolase/adducin	3	0.016	DOWN	-0.804	23.83	0	0	0	0	0	0	0	0	0	0
Q6CH10	AMP-binding enzyme	1	0.045	DOWN	-0.947	1.64	0	0	0	0	0	1	0	0	0	0
Q6C1I8	DASH complex subunit Spc34	1	0.015	DOWN	-1.169	3.83	0	0	0	0	0	0	1	0	0	0
Significant proteins regulated with Copper treatment (mean log2 negative ratio and q-value < 0.01)
Q6C682	6-phosphogluconolactonase-like protein	14	0.001	DOWN	-0.351	69.76	0	0	0	1	0	0	0	0	0	0
P30614	Pyruvate kinase	10	0.001	DOWN	-0.399	32.04	0	0	0	1	0	0	0	0	0	0
Q6C788	proteasome subunit alpha Type 5	7	0.009	DOWN	-0.434	41.5	0	0	1	0	0	0	0	0	0	0
Q6C338	ATP synthase subunit gamma, mitochondrial	10	0.001	DOWN	-0.441	50.51	0	0	0	0	0	1	0	0	0	0
Q6C6P6	Arginase	8	0.002	DOWN	-0.442	39.35	0	0	0	0	0	0	0	0	0	0
Q6CFH1	flavo protein-like protein	8	0.001	DOWN	-0.448	83.25	0	1	0	0	0	0	0	0	0	0
Q6C5X9	lactate/malate dehydrogenase	24	0	DOWN	-0.459	83.99	0	1	0	1	0	0	0	0	0	0
Q3V7I4	Thiamine thiazole synthase	9	0	DOWN	-0.499	42.59	0	0	0	0	0	0	0	0	0	0
Q6CEN6	proteasome subunit alpha Type 7	6	0.008	DOWN	-0.514	38.55	0	0	1	0	0	0	0	0	0	0
Q6C399	Thioredoxin	6	0.002	DOWN	-0.516	75	1	1	0	0	0	0	0	0	0	0
Q6C9X2	Aldo/keto reductase	6	0.003	DOWN	-0.524	22.15	0	1	0	0	0	0	0	0	0	0
Q6C4S9	Succinate--CoA ligase [ADP-forming] subunit alpha, mitochondrial	4	0.006	DOWN	-0.56	33.54	0	0	0	1	0	0	0	0	0	0
Q6C211	Adenosylhomocysteinase	12	0	DOWN	-0.578	35.63	0	0	0	0	0	0	0	0	0	0
Q6CDL1	Dihydrodipicolinate synthetase	6	0	DOWN	-0.591	38.05	0	0	0	0	0	0	0	0	0	0
Q6C2B4	Uricase	6	0	DOWN	-0.593	36.33	0	1	0	0	1	0	0	0	0	0
Q6CBM3	proteasome subunit alpha Type 1	5	0.001	DOWN	-0.594	27.93	0	0	1	0	0	0	0	0	0	0
Q6C438	Coproporphyrinogen III oxidase	6	0.001	DOWN	-0.601	17.4	0	1	0	0	0	0	0	0	0	0
Q6C9V1	GTP-binding protein	4	0.005	DOWN	-0.625	28.22	0	0	0	0	0	0	0	0	0	1
Q6C9G9	ATP-dependent (S)-NAD(P)H-hydrate dehydratase	12	0	DOWN	-0.631	56.55	0	0	0	0	0	1	0	0	0	0
Q6C985	Phosphomannomutase	6	0	DOWN	-0.653	28.46	0	0	0	1	0	0	0	0	0	0
Q6C1N0	proteasome subunit beta type 6	5	0.001	DOWN	-0.657	23.96	0	0	1	0	0	0	0	0	0	0
Q6CB90	Redoxin	7	0	DOWN	-0.672	84.57	1	1	0	0	0	0	0	0	0	0
Q6C1F3	Enolase	24	0	DOWN	-0.674	80.82	0	0	0	1	0	0	0	0	0	0
Q6CCW2	proteasome subunit alpha Type 6	5	0.003	DOWN	-0.685	37.7	0	0	1	0	0	0	0	0	0	0
Q6C1K2	Transaldolase	21	0	DOWN	-0.705	56.92	0	0	0	1	0	0	0	0	0	0
Q6C2J2	proteasome subunit alpha Type 3	5	0	DOWN	-0.705	21.03	0	0	1	0	0	0	0	0	0	0
Q6CA24	RibD C-terminal domain	4	0.002	DOWN	-0.705	38	0	0	0	0	0	0	0	0	0	0
Q6C9Q0	Cytochrome c	3	0.005	DOWN	-0.709	22.43	0	0	0	0	0	1	0	0	0	0
Q6C4C2	ATP-dependent Clp protease ATP-binding subunit ClpA	18	0	DOWN	-0.718	33.6	0	0	0	0	0	0	0	0	1	0
Q6CBR7	WD40 repeat-like protein	3	0.005	DOWN	-0.724	8.09	0	0	0	0	0	0	0	0	0	0
Q6C2N9	proteasome subunit alpha Type 2	7	0	DOWN	-0.726	37.85	0	0	1	0	0	0	0	0	0	0
Q6CE97	Adenylosuccinate lyase	4	0.003	DOWN	-0.726	19.71	0	0	0	0	0	0	0	0	0	0
Q6C9F3	Indigoidine synthase A	4	0.002	DOWN	-0.741	16.86	1	0	0	0	0	0	0	0	0	0
Q6L8K7	Acetyl-CoA acetyltransferase	12	0	DOWN	-0.757	64.99	1	0	0	0	0	0	0	0	0	0
Q6CCU7	Glyceraldehyde-3-phosphate dehydrogenase	26	0	DOWN	-0.766	75.74	0	0	0	1	0	0	0	0	0	0
Q6C9C1	Nucleoside-diphosphate-sugar epimerase	7	0	DOWN	-0.775	37.22	0	1	0	0	0	0	0	0	0	0
Q6CFT7	ATP synthase subunit beta, mitochondrial	31	0	DOWN	-0.783	84.87	0	0	0	0	0	1	0	0	0	0
Q6C3J7	Catalase	2	0.008	DOWN	-0.791	10.53	1	0	0	0	0	0	0	0	0	0
Q6C8C6	Dihydrolipoyl dehydrogenase	26	0	DOWN	-0.795	57.72	0	1	0	0	0	0	0	0	0	0
Q6CEH4	6-phosphogluconate dehydrogenase, decarboxylating	21	0	DOWN	-0.813	65.44	0	0	0	1	0	0	0	0	0	0
Q6C7B8	phosphoglucomutase-1	6	0	DOWN	-0.813	18.58	0	0	0	1	0	0	0	0	0	0
Q6CC82	Nuclear transport factor 2	5	0	DOWN	-0.818	50.41	0	0	0	0	0	0	0	0	0	1
Q6CCT2	fumarase FUM1	7	0	DOWN	-0.826	25.56	0	0	0	1	0	0	0	0	0	0
Q6C551	Aromatic aminotransferase I, putative	13	0	DOWN	-0.837	52.93	0	0	0	0	0	0	0	0	0	0
Q6CFA1	Superoxide dismutase	11	0	DOWN	-0.843	63.76	1	0	0	0	0	0	0	0	0	0
Q6CF43	enoyl-CoA hydratase	8	0	DOWN	-0.844	33.82	0	0	0	0	0	0	0	0	0	0
Q6C7J6	aldehyde dehydrogenase domain-containing protein	4	0.002	DOWN	-0.861	15.52	0	0	0	1	0	0	0	0	0	0
Q6C7U9	homocysteine synthase	10	0	DOWN	-0.871	43.53	0	0	0	0	0	0	0	0	0	0
Q6BZP5	2-methylisocitrate lyase, mitochondrial	6	0	DOWN	-0.895	10.8	0	0	0	0	0	0	0	0	0	0
Q6C0N2	Amidohydrolase	4	0.001	DOWN	-0.897	13.57	0	0	0	1	0	0	0	0	0	0
Q6CFZ7	Aspartate aminotransferase	21	0	DOWN	-0.906	55.66	0	0	1	0	0	0	0	0	0	0
Q6CES3	S-methyl-5'-thioadenosine phosphorylase	6	0	DOWN	-0.912	23.99	0	0	0	0	1	0	0	0	0	0
Q6CF74	Aldehyde dehydrogenase	19	0	DOWN	-0.925	43.71	0	1	0	0	0	0	0	0	0	0
Q6C1A9	Glutamate dehydrogenase	23	0	DOWN	-0.957	67.03	0	0	0	0	0	0	0	0	0	0
Q6CFV4	Phosphatidyl Ethanolamine-Binding Protein (PEBP)	8	0	DOWN	-0.971	51.55	0	0	0	0	0	0	0	0	0	0
Q99145	ATP phosphoribosyltransferase	9	0	DOWN	-1.002	44.93	0	0	0	0	0	1	0	0	0	0
Q6C7P9	argininosuccinate lyase	3	0	DOWN	-1.002	5.82	0	0	1	0	0	0	0	0	0	0
Q6CAP2	Homoserine dehydrogenase	10	0	DOWN	-1.008	41.39	0	0	1	0	0	0	0	0	0	0
Q6C6X6	Probable thiopurine S-methyltransferase	6	0	DOWN	-1.019	42.72	0	0	0	0	0	0	0	0	0	0
F2Z678	Alcohol dehydrogenase 2	10	0	DOWN	-1.037	45.01	0	1	0	0	0	0	0	0	0	0
Q6CB11	beta-lactamase/transpeptidase-like protein	2	0.001	DOWN	-1.071	6.08	0	0	0	0	0	0	0	0	0	0
Q6C6R1	Nicotinate-nucleotide pyrophosphorylase [carboxylating]	9	0	DOWN	-1.087	33.22	0	0	0	0	1	0	0	0	0	0
Q6CFB6	acetyl-CoA c-acetyltransferase	14	0	DOWN	-1.113	61.99	0	0	0	0	0	0	0	0	0	0
Q6C2Y4	Isocitrate dehydrogenase [NADP]	26	0	DOWN	-1.153	78.13	0	1	0	1	0	0	0	0	0	0
Q6C342	GroEL_like type I chaperonin	38	0	DOWN	-1.199	75.78	0	0	0	0	0	0	0	0	1	0
W0TYP0	Profilin	7	0	DOWN	-1.202	83.33	0	0	0	0	0	0	0	0	0	0
Q6C859	Serine hydroxymethyltransferase	7	0	DOWN	-1.216	24.79	0	0	0	0	0	0	0	0	0	0
Q6C3S4	Proteasome subunit beta type 4	1	0.003	DOWN	-1.222	13.58	0	0	1	0	0	0	0	0	0	0
Q6C343	Nitrogen permease regulator 2	1	0.01	DOWN	-1.231	1.57	0	0	0	0	0	0	0	0	0	0
Q6C2T9	Triosephosphate isomerase	17	0	DOWN	-1.248	72.87	0	0	0	1	0	0	0	0	0	0
Q6C7I2	Citrate synthase	8	0	DOWN	-1.297	20.48	0	0	0	1	0	0	0	0	0	0
Q6C7B1	phosphoglucomutase-2	3	0	DOWN	-1.298	11.43	0	0	0	1	0	0	0	0	0	0
Q6CGJ3	Carboxypeptidase	9	0	DOWN	-1.363	20.49	0	0	1	0	0	0	0	0	0	0
Q6C326	ATP synthase subunit alpha, mitochondrial	33	0	DOWN	-1.386	75.75	0	0	0	0	0	1	0	0	0	0
Q6C6Q8	Cse1-domain-containing protein	2	0	DOWN	-1.41	4.1	0	0	0	0	0	0	1	0	0	0
Q6C793	2-methylcitrate synthase, mitochondrial	25	0	DOWN	-1.436	72.69	0	0	0	1	0	0	0	0	0	0
Q6CEP9	Myb-like DNA-binding	1	0	DOWN	-1.466	1.42	0	0	0	0	0	0	1	0	0	0
Q6CGV1	fructose-1,6-bisphosphatase	9	0	DOWN	-1.496	57.1	0	0	0	1	0	0	0	0	0	0
Q6C968	Semialdehyde dehydrogenase	4	0	DOWN	-1.503	19.51	0	0	1	0	0	0	0	0	0	0
Q6C0Y0	Cofilin	9	0	DOWN	-1.568	72.55	0	0	0	0	0	0	1	0	0	0
P29407	Phosphoglycerate kinase	28	0	DOWN	-1.607	73.14	0	0	0	1	0	0	0	0	0	0
Q6C2B5	Nucleoside diphosphate kinase	9	0	DOWN	-1.618	75.66	0	0	0	0	1	0	0	0	0	0
Q6C6T4	Transketolase	24	0	DOWN	-1.849	50.14	0	0	0	1	0	0	0	0	0	0
Q6C3N5	DNA replication factor Dna2-domain-containing protein	1	0	DOWN	-1.887	0.58	0	0	0	0	0	0	1	0	0	0
Q6CFU4	Putative zinc finger in N-recognin	1	0	DOWN	-1.962	0.43	0	0	0	0	0	0	0	0	0	0
Q6C8K2	Enoyl-(Acyl carrier protein) reductase	12	0	DOWN	-1.968	65.63	0	0	0	0	0	0	0	0	0	0
Q6C1Z1	tRNA-pseudouridine synthase	1	0.007	DOWN	-1.973	1.82	0	0	0	0	1	0	0	0	0	0
Q6C5X6	Formate dehydrogenase	6	0	DOWN	-2.131	46.2	0	1	0	0	0	0	0	0	0	0
Q6C8T5	RNA processing factor Prp31, contains Nop domain	1	0.001	DOWN	-2.713	3.73	0	0	0	0	1	0	0	0	0	0
