# Supplementary material for: Proteomic Study of Response to Copper, Cadmium, and Chrome Ion Stress in Yarrowia lipolytica Strains Isolated from Andean Mine Tailings in Peru
Source: Microorganisms. 2022 Oct 11;10(10):2002. doi: 10.3390/microorganisms10102002 (PMC9611812; doi:10.3390/microorganisms10102002)
Supplement: Supplementary file 1 [file microorganisms-10-02002-s001.zip › Supplementary Table S5.xlsx]

## Sheet: Table S5
Supplementary Table S5: Unique or common upregulated proteins under treatment with the three metals.
Only chromium: 6		Only Cadmium : 35		Only Copper : 84		Only Copper ∩ Cadmium ∩ chromium: 31		Only chromium ∩ Cadmium:2		Only chromium ∩ Copper: 11		Only Cadmium ∩ Copper: 56
Q6CFA8	Molecular chaperone DnaK	Q6CI99	P-loop containing nucleoside triphosphate hydrolase protein	Q6C846	Acetylornithine aminotransferase, mitochondrial	Q6CFZ7	Aspartate aminotransferase	Q6C081	Tropomyosin	Q6C342	GroEL_like type I chaperonin	Q6CAP2	Homoserine dehydrogenase
Q6CG47	Protein of unknown function (DUF1687)	Q6CC79	Non-histone chromosomal protein 6	Q6CHA5	Ribosome maturation protein SBDS	P30614	Pyruvate kinase	Q6C492	Single-stranded DNA-binding protein	Q6CCU7	Glyceraldehyde-3-phosphate dehydrogenase	Q6CH62	6,7-dimethyl-8-ribityllumazine synthase
Q6CCH5	Tetratricopeptide (TPR) repeat	Q6C6E6	Cytochrome c oxidase subunit Va	Q6C5L8	Dihydrolipoyl transsuccinylase	Q6C551	Aromatic aminotransferase I, putative			Q6C6R1	Nicotinate-nucleotide pyrophosphorylase	Q6C354	2-methylcitrate dehydratase, mitochondrial
Q6C3W5	Thioredoxin	Q6C3E1	glycerol kinase	Q6C1Y2	chaperone ATPase HSP78	Q6CFV4	PhosphatidylEthanolamine-Binding Protein (PEBP)			Q6CFH1	flavo protein-like protein	Q6C4K5	Fructose-bisphosphate aldolase
Q6C6N4	Zinc finger	Q6CEM6	Nucleosome assembly protein (NAP)	Q6CAU5	pyridoxal biosynthesis lyase PdxS	Q6C6X6	Probable thiopurine S-methyltransferase			Q6CFP5	Peptide hydrolase	Q6CGH1	Alkyl hydroperoxide reductase subunit AhpC
Q6C9D2	Karyopherin	Q6C765	Ca2+-binding protein, EF-hand superfamily	Q6CF05	Proteasome subunit beta type 2	Q6C4C2	ATP-dependent Clp protease ATP-binding subunit ClpA			Q6C8T5	RNA processing factor Prp31, contains Nop domain	Q6C5M6	Nucleosome assembly protein (NAP)
		Q6C592	WD40 domain	Q6C5X3	NADPH-dependent FMN reductase	Q99145	ATP phosphoribosyltransferase			Q6CG95	Ran-interacting Mog1 protein	Q6C7J1	Adenylyl-sulfate kinase
		Q6CAS1	Hsp90 protein	Q6CF67	pyruvate dehydrogenase	Q6C9C1	Nucleoside-diphosphate-sugar epimerase			Q6C1F3	Enolase	Q3V7I4	Thiamine thiazole synthase
		Q6C0H3	60S ribosomal protein L8	Q6CD21	Ornithine aminotransferase	Q6C793	2-methylcitrate synthase, mitochondrial			Q6C2Y4	Isocitrate dehydrogenase	Q6C7U9	homocysteine synthase
		Q6C638	Cobalamin-Independent Methionine Synthase	Q6C5H4	Glutathione reductase	Q6C2B4	Uricase			Q6C5X9	malate dehydrogenase,	Q6C9F3	Indigoidine synthase A
		Q6CB46	Type 1 glutamine amidotransferase	Q6C0Z6	Cytochrome c peroxidase, mitochondrial	Q6C9V1	GTP-binding protein			Q6CFA1	Superoxide dismutase	Q6CA24	RibD C-terminal domain
		Q8TFK3	GTP-binding nuclear protein GSP1/Ran	Q6CFD2	Sulfate adenylyltransferase	Q6CB90	Redoxin					Q6C438	Coproporphyrinogen III oxidase
		Q6C1T4	Inorganic pyrophosphatase	Q6CFM9	Aminopeptidase I zinc metalloprotease (M18)	Q6C859	Serine hydroxymethyltransferase					Q6CBT9	Thiamine monophosphate synthase
		Q9UVF3	Actin	Q6C6X4	Protein of unknown function (DUF3237)	Q6C8K2	Enoyl-(Acyl carrier protein) reductase					Q6CCT2	fumarase FUM1
		Q6C9J0	aspartic protease	Q6CFZ0	Six-hairpin glycosidase-like protein	Q6C5R1	Pyridoxamine 5'-phosphate oxidase					W0TYP0	Profilin
		Q99170	Endoplasmic reticulum chaperone BiP	Q6CI02	Cytochrome b-c1 complex subunit Rieske, mitochondrial	Q6C7B1	phosphoglucomutase-2					Q6CEH8	Glycosidase
		Q6C908	Actin cytoskeleton-regulatory complex protein PAN1	Q6CC60	ubiquinol-cytochrome-c reductase complex subunit-domain-containing protein	Q6C7B8	phosphoglucomutase-1					Q6CBR7	WD40 repeat-like protein
		Q6CF28	Plasma membrane t-SNARE, putative	Q6CBF1	proteasome subunit alpha Type 4	Q6C7P9	argininosuccinate lyase					Q6C2M1	Uncharacterised protein family UPF0047
		Q6C5Y5	Poly(A+) RNA-binding protein, putative	Q6CB55	Coatomer subunit beta'	Q6CB91	glutathione S-transferase					Q6C6P6	Arginase
		Q6CCZ9	Ribosomal protein S28e	Q6CA97	Succinate--CoA ligase [ADP-forming] subunit beta, mitochondrial	Q6C343	Nitrogen permease regulator 2					Q6C6H5	carbamoyl-phosphate synth
		Q6CA43	1,3-beta-glucanosyltransferase	Q6CEJ2	Proteasome subunit beta type 5	Q6C1Z1	tRNA-pseudouridine synthase					Q6C0N2	Amidohydrolase
		Q6C0I0	13 kDa ribonucleoprotein-associated protein	Q6C042	DNA-binding TFAR19-related protein	Q6C0M3	adenosine kinase					Q6C5N1	Alanine-glyoxylate aminotransferase
		Q6C955	60S ribosomal protein L12	Q6C708	Prohibitin-1	Q6C8V6	Proteolipid membrane potential modulator					Q6C7J6	aldehyde dehydrogenase domain-containing protein
		Q6C2S6	60S ribosomal protein L21	Q6C2A8	DNA-directed RNA polymerases I, II, and III subunit RPABC3	Q6CH10	AMP-binding enzyme					Q6C4S9	Succinate--CoA ligase [ADP-forming] subunit alpha, mitochondrial
		Q6C9Z5	Rab5-like protein ypt51	Q6C6J2	Cystathionine beta-synthase	Q6CEP9	Myb-like DNA-binding					Q6C0Y2	PITH domain
		Q6C3V2	Ribosomal protein	Q6CC78	Oxysterol-binding protein	Q6CFU4	Putative zinc finger in N-recognin					Q6C3J7	Catalase
		Q6C234	Threonyl-tRNA synthetase, essential cytoplasmic protein	Q6C588	Peptide methionine sulfoxide reductase	Q6C326	ATP synthase subunit alpha					Q6C9Q0	Cytochrome c
		F2Z6I5	FOX2 Multifunctional enzyme of the peroxisomal fatty acid beta-oxidation pathway	Q6CG46	Nucleolar protein 58	Q6CGJ3	Carboxypeptidase					Q6C482	Adenylosuccinate synthetase
		Q6C8X0	NADH:flavin oxidoreductase	Q6CBA7	carboxymethylenebutenolidase	Q6CF43	enoyl-CoA hydratase					Q6CAT1	Fe-S protein assembly co-chaperone HscB
		Q6CFP9	Protein of unknown function that associates with ribosomes	Q6CAV2	Pyruvate carboxylase	Q6CGV1	fructose-1,6-bisphosphatase					Q6BZV7	Dienelactone hydrolase
		Q6CHZ9	RNA-binding domain-containing protein	Q6C4C8	60S ribosomal protein L6	Q6C6T4	Transketolase					Q6CCJ7	3-hydroxyacyl-CoA dehydrogenase
		Q6C2Q6	Cysteine aminopeptidase	Q6C990	glutamine synthetase							Q6CDL0	NAD(P)H-hydrate epimerase
		F2Z5Y1	14-3-3 protein Bmh2	Q6CG13	Alpha/Beta hydrolase protein							Q6CBN5	Survival factor 1
		Q6CEL8	Peptidyl-prolyl cis-trans isomerase	Q6CFW1	O-methyltransferase							Q6C8T8	Cytidine deaminase
		Q6CFU7	Glycosyl hydrolase	Q6CDE7	Riboflavin synthase, putative							Q6CHE0	Glycine cleavage system P protein
				Q6C047	CAP Gly-rich domain-containing protein							Q6CE97	Adenylosuccinate lyase
				Q6CAE2	Thioesterase-like							Q6C6Q8	Cse1-domain-containing protein
				Q6C6W9	Protein YSC84							Q6CHA1	SKP1
				Q6C5C7	Creatinase/aminopeptidase							Q6C4D8	Pkinase-domain-containing protein
				Q6CAB0	Inositol-1-monophosphatase							Q6C1I8	DASH complex subunit Spc34
				Q6C8D2	40S ribosomal protein S18							Q6C9Z8	NADPH-dependent aldehyde reductase
				Q6CBA5	nucleophile aminohydrolase							Q6C1A9	Glutamate dehydrogenase
				Q6C097	Porphobilinogen deaminase							Q6C2T9	Triosephosphate isomerase
				Q6C673	IMP-specific 5'-nucleotidase 1							Q6C0Y0	Cofilin
				P41555	Isocitrate lyase							Q6C9X2	Aldo/keto reductase
				Q6C3B0	Protein SEY1							Q6C985	Phosphomannomutase
				Q6C224	chaperonin Cct							Q6C3N5	DNA replication factor Dna2-domain-containing protein
				Q6C4U6	60S ribosomal protein L24							Q6CFB6	acetyl-CoA c-acetyltransferase
				Q6C609	pseudouridine synthase							F2Z678	Alcohol dehydrogenase 2
				Q6C950	Proteasome subunit beta type 7							Q6C2B5	Nucleoside diphosphate kinase
				Q6C8S0	ATP synthase subunit J, mitochondrial							Q6CF74	Aldehyde dehydrogenase
				Q6C297	S-(hydroxymethyl)glutathione dehydrogenase							Q6C211	Adenosylhomocysteinase
				Q6CDX6	HAD-like domain-containing protein							Q6CEH4	6-phosphogluconate dehydrogenase, decarboxylating
				Q6CBL1	Glutathione synthetase							Q6C7I2	Citrate synthase
				Q6C4X4	phenylalanyl-tRNA synthetase							Q6C968	Semialdehyde dehydrogenase
				Q6BZX6	Purine nucleoside phosphorylase							Q6CC82	Nuclear transport factor 2
				Q6CCD9	Peptidyl-prolyl cis-trans isomerase
				Q6CFH4	Ribose-5-phosphate isomerase
				Q6CCY1	mitochondrial ATPase inhibitor
				Q6C0B4	Succinate-semialdehyde dehydrogenase
				Q6C4L7	Guanine deaminase
				Q6BZV4	class II aldolase/adducin
				Q6C682	6-phosphogluconolactonase-like protein
				Q6C788	proteasome subunit alpha Type 5
				Q6C338	ATP synthase subunit gamma, mitochondrial
				Q6CEN6	proteasome subunit alpha Type 7
				Q6C399	Thioredoxin
				Q6CDL1	Dihydrodipicolinate synthetase
				Q6CBM3	proteasome subunit alpha Type 1
				Q6C9G9	ATP-dependent (S)-NAD(P)H-hydrate dehydratase
				Q6C1N0	proteasome subunit beta type 6
				Q6CCW2	proteasome subunit alpha Type 6
				Q6C1K2	Transaldolase
				Q6C2J2	proteasome subunit alpha Type 3
				Q6C2N9	proteasome subunit alpha Type 2
				Q6L8K7	Acetyl-CoA acetyltransferase
				Q6CFT7	ATP synthase subunit beta, mitochondrial
				Q6C8C6	Dihydrolipoyl dehydrogenase
				Q6BZP5	2-methylisocitrate lyase, mitochondrial
				Q6CES3	S-methyl-5'-thioadenosine phosphorylase
				Q6CB11	beta-lactamase/transpeptidase-like protein
				Q6C3S4	Proteasome subunit beta type 4
				P29407	Phosphoglycerate kinase
				Q6C5X6	Formate dehydrogenase
