# Supplementary material for: Proteomic Study of Response to Copper, Cadmium, and Chrome Ion Stress in Yarrowia lipolytica Strains Isolated from Andean Mine Tailings in Peru
Source: Microorganisms. 2022 Oct 11;10(10):2002. doi: 10.3390/microorganisms10102002 (PMC9611812; doi:10.3390/microorganisms10102002)
Supplement: Supplementary file 1 [file microorganisms-10-02002-s001.zip › Supplementary Table S6.xlsx]

## Sheet: Table S6
Supplementary Table S6: Unique or common downregulated proteins under treatment with the three metals.
Only chromium : 20		Only Cadmium: 47		Only Copper: 112		Only Copper ∩ Cadmium ∩ chromium: 17		Only chromium ∩ Cadmium:8		Only chromium ∩ Copper: 23		Only Cadmium ∩ Copper: 56
Q6CFW1	O-methyltransferase	Q6C5H4	Glutathione reductase	Q6C962	40S ribosomal protein S24	Q6C177	Aldo/Keto reductasa	Q6CDE7	Riboflavin synthase, putative	Q6C0C5	Histone H4	Q6CFN7	Thioredoxin 4
Q6CEQ0	Glycerol-3-phosphate dehydrogenase	Q6C1F3	Enolase	Q6CCY8	glutaredoxin	Q6C1A8	Peptidase	Q6C1A4	Peptidase C1	O59949	Elongation factor 1-alpha	Q6C535	Mitochondrial intermembrane space import and assembly protein 40
Q6C2B3	dihydroxyacetone kinase, ATP-dependent	Q6C8C6	Dihydrolipoyl dehydrogenase	Q6CDX3	Ribosomal protein S19e	Q6CGR9	Vps5 p	Q6CBY8	Formate dehydrogenase	Q6C9Q2	Histidine phosphatase superfamily	Q6CFS3	inositol-3-phosphate synthas
Q6C7Y3	Ribosomal protein L15	Q6CCU7	Glyceraldehyde-3-phosphate dehydrogenase	P38997	Saccharopine dehydrogenase [NAD(+), L-lysine-forming]	Q6C1P8	40S ribosomal protein S17	Q99158	Nucleotide exchange factor SIL1	B5FVG4	ribosomal protein L22	Q6C9B1	ATP synthase subunit 5, mitochondrial
Q6C354	2-methylcitrate dehydratase, mitochondrial	Q6C5X9	lactate/malate dehydrogenase	Q6C350	serine--tRNA ligase SES1	Q6CC94	lipid-binding protein PIL1	Q6C2G0	peroxiredoxin	Q6C3L1	putative serine esterase	Q6C8D6	Heat shock protein 9/12
Q6CCD9	Peptidyl-prolyl cis-trans isomerase	Q6CFG0	carbon-nitrogen hydrolase	Q6C492	Single-stranded DNA-binding protein	Q6C7L4	Thioredoxin reductase	Q6C1G4	Gly-Xaa carboxypeptidase	B5RSK3	subunit of protein NADH:ubiquinone oxidoreductase (Complex I)	Q6CEP5	3-methyladenine DNA glycosylase/8-oxoguanine DNA glycosylase
P18120	3-isopropylmalate dehydrogenase	Q6C924	Ornithine carbamoyltransferase	Q6C765	Ca2+-binding protein, EF-hand superfamily	Q6C080	aspartyl protease	Q6C1K2	Transaldolase	Q6CB46	Type 1 glutamine amidotransferase	Q6CF38	Adenylyl cyclase-associated protein
Q6CA33	Isocitrate dehydrogenase [NAD] subunit, mitochondrial	Q6CFH1	flavo protein-like protein	Q6CAY3	Nascent polypeptide-associated complex subunit beta	Q6C105	ATP synthase subunit 4, mitochondrial	Q6BZX6	Purine nucleoside phosphorylase	Q6C7A8	Glutathione peroxidase	Q6CD63	HSP20-like chaperone
Q6C0R7	20S proteasome	Q6CBM2	molecular chaperone DnaK	Q6C617	Elongation factor 3 (EF-3)	Q6CFJ5	NADH:flavin oxidoreductase			Q6C986	60S ribosomal protein L10	Q6C7J7	Glycine cleavage system H protein
Q6C3P7	spermidine synthase	Q6CBL1	Glutathione synthetase	Q6BZW8	Eukaryotic translation initiation factor 3 subunit J	Q6C2E3	Cytochrome b-c1 complex subunit 2, mitochondrial			Q6C369	ADP-ribosylation factor 1	Q6CCS7	Eukaryotic translation initiation factor 5A
Q6C6P6	Arginase	Q6C588	Peptide methionine sulfoxide reductase	Q6C5E0	La-domain-containing protein	Q6C8V3	Malate dehydrogenase			Q6C477	60S ribosomal protein L9	Q6C877	ATP synthase subunit delta, mitochondrial
Q6C3H7	Catalase	Q6C6Y8	Six-hairpin glycosidase-like protein	Q6CCZ9	Ribosomal protein S28e	Q6C3D2	Putative intracellular protease/amidase			Q6CI89	ribosome associated DnaJ chaperone	Q6C1C1	ribosomal protein L7/L12
Q6CGH1	Alkyl hydroperoxide reductase subunit AhpC	Q6C3L0	Imidazoleglycerol-phosphate dehydratase	Q6C569	40S ribosomal protein S20	Q6C0E9	Heat shoch protein 70			Q6CEL9	Aminopeptidase	Q6CCH7	STM1 Protein required for optimal translation under nutrient stress
Q3V7I4	Thiamine thiazole synthase	Q6CC78	Oxysterol-binding protein	Q6C5Q2	V-type proton ATPase subunit F	Q6CEJ7	peroxiredoxin tsa1			F2Z6F8	14-3-3 protein	Q6C294	translation elongation factor EF-1
Q6CD64	HSP20-like chaperone	Q6C7S5	Prefoldin	Q6C959	40S ribosomal protein S21	Q6C6P1	Glycosyl hydrolase			Q6C844	Saccharopine dehydrogenase	Q6C7X2	Acyl carrier protein
Q6C338	ATP synthase subunit gamma, mitochondrial	Q6CDE2	Ankyrin repeat	Q6C889	Putative cell polarity protein (Tea1)	Q6CFX7	Phosphoglycerate mutase			Q6CEF3	dihydroxyacetone kinase, ATP-dependent	Q6CAG7	DUF1690 domain-containing protein
Q6C2W9	aldehyde dehydrogenase	Q6CBN4	Phosphoenolpyruvate carboxykinase	Q6CGG3	FK506-binding protein 2	Q6CEM5	S-adenosylmethionine synthase			Q6CDV4	ATP-dependent RNA helicase	Q6CDT9	60s Acidic ribosomal protein
Q6CFD2	Sulfate adenylyltransferase	Q6C0S4	Transcription initiation factor IIA subunit 2	Q6C081	Tropomyosin					Q6CEU6	60S ribosomal protein L13	W0TYM5	V-type proton ATPase subunit G
F2Z678	Alcohol dehydrogenase 2	Q6C857	Proteasome-substrate-size regulator, mid region	Q6C9X9	Cell wall protein ECM33					Q6C2Q9	cystathionine gamma-lyase	Q6CI01	Histone-like transcription factor
Q6C2I1	Glucose-6-phosphate isomerase	Q6CAE2	Thioesterase-like	Q6C4E9	vacuolar ATP synthase subunit B					Q6C6E6	Cytochrome c oxidase subunit Va	B5FVB6	Heavy-metal-associated domain
		Q6C673	IMP-specific 5'-nucleotidase 1	Q6CCN4	Heat shock-like protein 90					Q6CI99	P-loop containing nucleoside triphosphate hydrolase protein	Q6CDH0	Nascent polypeptide-associated complex subunit alpha
		Q6C169	40S ribosomal protein S6	Q6CGM0	40S ribosomal protein					Q6C638	Cobalamin-Independent Methionine Synthase	Q6C6Z2	Mitochondrial import inner membrane translocase subunit TIM9
		Q6C0E2	MICOS complex subunit MIC60	Q6CA43	1,3-beta-glucanosyltransferase					Q6C781	Protein disulfide-isomerase	Q6C6E4	Aspartate protease
		Q6C400	ras like protein	Q6CG57	Adenylate kinase							Q6C5V3	UBX domain
		Q6CG73	Nfu	Q6CDH3	Polyadenylate-binding protein, cytoplasmic and nuclear							Q6C2R0	set domain
		Q6CFM9	Aminopeptidase I zinc metalloprotease (M18)	Q6CC79	Non-histone chromosomal protein 6							B5FVB4	Blt1 N-terminal domain
		Q6C5G6	Aminotransferase class-III	Q6CDU5	Bin/Amphiphysin/Rvs domain of Golgi vesicle protein of 36 kDa							Q6CCH5	TPR Tetratricopeptide repeats
		Q6C7S1	ABC transporter	Q6CDQ7	Plasma membrane ATPase							Q6C662	Superoxide dismutase [Cu-Zn]
		Q6C5A5	alpha-ketoacid dehydrogenase kinase	Q6CFU7	Glycosyl hydrolase							Q6CFM6	Chaperonin 10 Kd subunit
		Q6C2F3	Nascent polypeptide-associated complex subunit beta	Q6C290	ubiquitin-40S ribosomal protein S31 fusion protein							Q6CHP2	Mitochondrial glycoprotein
		Q6CFH4	Ribose-5-phosphate isomerase	Q6CHM2	RHO protein GDP dissociation inhibitor							Q6CGB4	NADH-ubiquinone oxidoreductase
		Q6CBF1	proteasome subunit alpha Type 4	Q6BZS1	translation factor eIF-1A							Q6C1T7	RNA recognition motif (RRM) domain
		Q8TG23	Putative multi-protein-binding factor 1	Q6CE54	ankyrin repeat-containing domain protein							Q6C9J5	carbohydrate-binding module family 48 protein
		Q6CF67	pyruvate dehydrogenase	Q6C2R9	40S ribosomal protein S1							Q6CHD7	ribosomal L29 protein
		Q6C399	Thioredoxin	Q6C2S5	40S ribosomal protein S9							Q6C4I7	Histone H2B
		Q6CG47	Protein of unknown function (DUF1687)	Q6CHA6	40S ribosomal protein S7							Q6CF41	FK506-binding protein 1
		Q6C5X3	NADPH-dependent FMN reductase	Q6C4Z7	Eukaryotic aspartyl protease							Q6CC67	Membrane-associating domain
		Q6C2Y4	Isocitrate dehydrogenase	Q6CEP2	60S acidic ribosomal protein P0							Q6CEJ9	RanBP1 domain
		Q6CAU5	pyridoxal biosynthesis lyase PdxS	Q6C9H1	Protein of unknown function (DUF3294)							Q6C3P2	Clathrin light chain
		Q6C2N9	proteasome subunit alpha Type 2	Q6C0G4	40S ribosomal protein S8							P80547	Fatty acid-binding protein
		Q6CDL1	Dihydrodipicolinate synthetase	Q6CG14	Reticulon-like protein							Q6C2R2	60S acidic ribosomal protein P2
		Q6CBM3	proteasome subunit alpha Type 1	Q6CA05	Tim10/DDP family zinc finger							Q6C2P6	40S ribosomal protein S12
		Q6CA02	beta-lactamase-like protein	Q6C3Q0	Iron-sulphur cluster biosynthesis							Q6CGY9	Metalloenzyme, LuxS/M16 peptidase-like protein
		Q6C9G9	ATP-dependent (S)-NAD(P)H-hydrate dehydratase	Q6CAP8	Kri1p							Q6CDY2	Pir proteins
		Q6C342	GroEL_like type I chaperonin	F2Z6F1	NADH:ubiquinone oxidoreductase 78kD subunit							Q6C1D2	porin
		P29407	Phosphoglycerate kinase	Q6C9L1	Ribosomal protein L14p/L23e							Q6CFT2	polysaccharide biosynthesis-domain-containing protein
		Q6CFT7	ATP synthase subunit beta, mitochondrial	Q6C1Z5	X-domain of DnaJ-containing-domain-containing protein							Q6C812	Acetyltransferase component of pyruvate dehydrogenase complex
				Q6CBA9	electron transfer flavo protein, beta subunit							Q6C9M7	Protein of unknown function (DUF1761)
				Q6C3C3	Chaperone DnaJ							Q6C239	Hsp70 nucleotide exchange factor FES1
				Q6CDH2	Ubiquitin-conjugating enzyme E2 35							B5FVF1	Acyl CoA binding protein
				F2Z5Z3	ADP/ATP carrier protein							Q6C1K0	ATP synthase
				Q6C975	epsin N-terminal homology (ENTH) domain							Q6C361	Ser-Thr-rich glycosyl-phosphatidyl-inositol-anchored membrane
				Q6CGF6	U6 snRNA-associated Sm-like protein LSm4							Q6C7B6	ubiquitin-like polyubiquitin-binding protein
				Q6CET3	calnexin							Q6C612	Electron transfer flavoprotein
				Q6C4W0	putative Sugar Porter							Q6CCF9	Endoribonuclease L-PSP
				Q6CC75	Cytoplasmic inorganic pyrophosphatase (PPase)							Q6C9G8	NADH-cytochrome b5 reductase 2
				Q6C2S0	Protein of unknown function (DUF2804)
				Q6C4Q8	Ribosomal protein L31e
				Q6C9T4	Slm1p
				Q6CBS7	60S ribosomal protein L17
				Q6CHI8	peptidase S8/S53 domain-containing protein
				Q6C414	Protein transport protein SEC31
				Q6CBI2	GrpE protein homolog
				Q6C0H3	60S ribosomal protein L8
				Q6CDX4	prohibitin subunit PHB2
				Q6C4I6	Histone H2A
				Q6CEU5	40S ribosomal protein S16
				Q6C5M8	Cytochrome c oxidase subunit 6B
				Q6C242	40S ribosomal protein S13
				Q6C490	pyridoxal phosphate-dependent transferase
				Q6CA56	40S ribosomal protein S22
				Q6C763	tRNA-aminoacylation cofactor ARC1
				Q6CHD8	ATP synthase catalytic subunit A
				Q6CE71	YEATS family
				Q6C0Y7	Pyruvate dehydrogenase E1 component subunit alpha
				Q6CB66	calcium-activated chloride channel-domain-containing protein
				Q6C2S6	60S ribosomal protein L21
				Q6CB49	Pyridoxal phosphate homeostasis protein
				Q6C648	SOR1 Sorbitol dehydrogenase
				Q9B6D5	Cytochrome c oxidase subunit 2
				Q6CFG6	rRNA-processing protein EFG1
				Q6CBS3	Vacuolar-sorting protein SNF7
				P41923	Orotate phosphoribosyltransferase
				Q6CDU7	60S ribosomal protein L28
				Q6C4U7	60S ribosomal protein L30
				Q6C5A3	cytochrome c oxidase subunit IV
				Q6CD02	60S ribosomal protein L34
				Q6C9N5	VPS1 Dynamin-like GTPase
				Q6CI26	UTP--glucose-1-phosphate uridylyltransferase
				Q6CE11	Dipeptidyl peptidase 3
				Q6C776	nucleotide-diphospho-sugar transferase
				Q6C955	60S ribosomal protein L12
				Q6C987	Phosducin
				Q6C1T4	Inorganic pyrophosphatase
				Q6C0H1	60S ribosomal protein L2
				Q6C234	Threonyl-tRNA synthetase, essential cytoplasmic protein
				Q6C7I6	60S ribosomal protein L14
				B5RSL8	ubiquitin
				Q6CF28	Plasma membrane t-SNARE, putative
				Q6CAN4	Branched-chain-amino-acid aminotransferase
				Q6CB65	60S ribosomal protein L3
				B5RSM6	Lsm (Like Sm) protein, putative
				Q6CGS0	cystathionine gamma-lyase
				Q6C1Q9	Mitochondrial phosphate carrier protein
				Q6CA55	40S ribosomal protein S14
				Q6CEM6	Nucleosome assembly protein (NAP)
				Q6C3E1	glycerol kinase
				Q6CHM8	MAS20 protein import receptor
				Q6CCI0	60S ribosomal protein L16
				Q6BZY5	Stress-responsive protein Ish1
				Q9UVF3	Actin
				Q6C4Z8	60S ribosomal protein L5
